# Supplementary material for: Daytime temperature is sensed by phytochrome B in Arabidopsis through a transcriptional activator HEMERA
Source: Nat Commun. 2019 Jan 11;10:140. doi: 10.1038/s41467-018-08059-z (PMC6329817; doi:10.1038/s41467-018-08059-z)
Supplement: Supplementary file 3 — Source Data [file 41467_2018_8059_MOESM3_ESM.xlsx]

## Sheet: Fig1
Source Data Figure 1	Hypocotyl length measurement
100 µmol m-2 s-1, 4d	Rep.1		Rep.2		Rep.3		Rep.4		Rep.5		Rep.6		Rep.1		Rep.2		Rep.3		Rep.4		Rep.5		Rep.6
	Col-0		Col-0		Col-0		Col-0		Col-0		Col-0		cry1-1		cry1-1		cry1-1		cry1-1		cry1-1		cry1-1				21C	27C	Percentage Increase	AVG PI	SD PI
	21C	27C	21C	27C	21C	27C	21C	27C	21C	27C	21C	27C	21C	27C	21C	27C	21C	27C	21C	27C	21C	27C	21C	27C		Col-0	1.06226	1.33074	0.252741	0.21148	0.031568			AVG	21C	27C	PI
	0.616	0.91	0.741	0.833	0.832	0.959	0.747	0.965	0.749	0.987	0.855	0.991	0.981	1.783	1.056	1.656	1.094	1.687	1.051	1.971	1.221	2.123	1.221	1.955			1.07842	1.33618	0.239014				100 µmol	Col-0	1.15547	1.36632	0.21148
	0.847	0.972	0.885	0.97	0.886	0.998	0.922	1.008	0.966	1.021	1.02	1.067	1.164	2.178	1.235	1.995	1.24	2.106	1.271	2.171	1.298	2.195	1.303	2.18			1.09353	1.34015	0.225529				4d	cry1-1	1.5644	3.4252	1.30653
	0.896	1.041	0.901	1.034	0.925	1.041	1.03	1.069	1.037	1.08	1.055	1.1	1.266	2.388	1.278	2.183	1.281	2.22	1.311	2.245	1.379	2.414	1.418	2.403			1.15547	1.36632	0.18248
	0.938	1.083	0.94	1.063	0.955	1.083	1.056	1.131	1.065	1.164	1.066	1.166	1.304	2.48	1.305	2.246	1.315	2.428	1.42	2.506	1.439	2.54	1.462	2.517			1.16576	1.37611	0.180433				40 µmol	Col-0	1.1165	1.96591	0.75213
	0.963	1.102	0.976	1.087	0.985	1.111	1.068	1.188	1.077	1.208	1.09	1.216	1.317	2.622	1.317	2.537	1.331	2.543	1.471	2.553	1.479	2.771	1.493	2.632			1.17144	1.39246	0.18868				4d	cry1-1	1.73587	7.3498	3.22258
	1.01	1.143	1.01	1.119	1.012	1.168	1.099	1.219	1.103	1.226	1.108	1.229	1.384	2.868	1.392	2.689	1.409	2.755	1.494	2.791	1.512	2.971	1.514	2.898		cry1-1	1.45618	3.63932	1.49923	1.30653	0.102849
	1.016	1.209	1.017	1.195	1.026	1.213	1.115	1.233	1.12	1.243	1.127	1.25	1.41	2.996	1.413	2.805	1.423	2.866	1.517	2.871	1.565	3.056	1.574	3.054			1.46538	3.34445	1.28232				10 µmol	Col-0	2.51434	6.27874	1.47394
	1.03	1.23	1.04	1.224	1.048	1.24	1.128	1.252	1.148	1.268	1.149	1.27	1.426	3.059	1.429	2.903	1.431	2.941	1.586	2.969	1.622	3.167	1.627	3.13			1.47506	3.40605	1.30909				4d	cry1-1	4.76171	8.52869	0.791615
	1.051	1.241	1.056	1.241	1.079	1.247	1.158	1.272	1.186	1.274	1.193	1.295	1.436	3.205	1.446	2.974	1.452	3.013	1.638	3.023	1.639	3.283	1.647	3.257			1.5644	3.4252	1.18947
	1.087	1.251	1.103	1.25	1.117	1.26	1.198	1.295	1.201	1.303	1.217	1.309	1.456	3.475	1.464	3.114	1.466	3.149	1.662	3.173	1.668	3.676	1.687	3.603			1.5994	3.64719	1.28035				100 µmol	Col-0	0.879744	3.28248	2.73098
	1.117	1.289	1.12	1.264	1.123	1.289	1.221	1.323	1.228	1.324	1.241	1.329	1.47	3.68	1.471	3.174	1.513	3.187	1.708	3.371	1.724	3.718	1.738	3.707			1.61667	3.68391	1.27871				8d	cry1-1	2.28623	4.8717	1.13131
	1.13	1.314	1.136	1.298	1.145	1.315	1.243	1.331	1.248	1.339	1.257	1.346	1.516	3.808	1.529	3.377	1.53	3.451	1.747	3.463	1.756	3.851	1.758	3.816
	1.146	1.335	1.147	1.316	1.148	1.337	1.257	1.361	1.272	1.375	1.297	1.376	1.552	3.859	1.554	3.512	1.611	3.529	1.778	3.568	1.779	3.908	1.805	3.867
	1.15	1.339	1.155	1.338	1.163	1.345	1.317	1.381	1.322	1.382	1.329	1.383	1.66	3.911	1.678	3.595	1.687	3.629	1.809	3.632	1.865	3.988	1.88	3.943		AVG	21C	27C						SD	21C	27C	PI
	1.177	1.347	1.185	1.347	1.187	1.353	1.335	1.386	1.337	1.397	1.356	1.4	1.697	3.992	1.699	3.639	1.78	3.869	2.003	3.914	2.045	4.076	2.123	4.068		Col-0	1.15547	1.36632					100 µmol	Col-0	0.165692	0.193739	0.031568
	1.191	1.381	1.217	1.358	1.232	1.388	1.356	1.403	1.359	1.405	1.383	1.405	1.821	4.133	1.879	3.962	1.883	4.056		4.12		4.229		4.14		cry1-1	1.5644	3.4252					4d	cry1-1	0.241698	1.04679	0.102849
	1.233	1.412	1.235	1.41	1.256	1.412	1.393	1.427	1.4	1.428		1.433	1.895	4.25	1.931	4.127		4.223		4.35		4.372		4.35
	1.271	1.426	1.271	1.416	1.278	1.434		1.435		1.435		1.444		4.482		4.589		4.63		4.684		4.527		4.503		SD	21C	27C					40 µmol	Col-0	0.142648	0.358022	0.00775163
	1.314	1.45	1.355	1.446	1.38	1.457		1.447		1.449		1.455		4.804		4.721		4.946		5.013		4.832		4.81		Col-0	0.165692	0.193739					4d	cry1-1	0.32316	1.24709	0.0335651
		1.464		1.457		1.474		1.456		1.458		1.459		5.132		5.543		5.661		6.116		5.242		5.152		cry1-1	0.241698	1.04679
		1.482		1.479		1.491		1.46		1.469		1.489		5.28		6.186						5.652		5.361									10 µmol	Col-0	0.871714	3.2528	0.0240859
		1.5		1.495		1.507		1.489		1.494		1.502		5.68										5.7									4d	cry1-1	2.2318	4.772	0.00859652
		1.524		1.508		1.541		1.513		1.525		1.535
		1.568		1.558		1.568		1.537		1.577		1.592																					100 µmol	Col-0	0.137158	0.875419	0.0194701
		1.589		1.586		1.609		1.595		1.603		1.637																					8d	cry1-1	0.896132	0.491416	0.0113813
		1.64		1.64		1.652		1.645		1.656		1.669
		1.688		1.675		1.692		1.686		1.688		1.705
				1.806				1.75		1.753		1.937
AVG	1.06226	1.33074	1.07842	1.33618	1.09353	1.34015	1.15547	1.36632	1.16576	1.37611	1.17144	1.39246	1.45618	3.63932	1.47506	3.40605	1.46538	3.34445	1.5644	3.4252	1.5994	3.64719	1.61667	3.68391
SD	0.16553	0.202455	0.1505	0.22544	0.14271	0.198926	0.165692	0.193739	0.162802	0.190897	0.140236	0.205918	0.228674	1.04952	0.225188	1.15019	0.203286	1.00533	0.241698	1.04679	0.220364	0.978164	0.231122	1.04104
40 µmol m-2 s-1, 4d	Rep.1		Rep.2		Rep.3		Rep.1		Rep.2		Rep.3																21C	27C	Percentage Increase	AVG PI	SD PI
	Col-0		Col-0		Col-0		cry1-1		cry1-1		cry1-1															Col-0	1.10621	1.93123	0.745808	0.75213	0.00775163
	21C	27C	21C	27C	21C	27C	21C	27C	21C	27C	21C	27C															1.1165	1.96591	0.760778
	0.768	1.326	0.823	1.443	0.833	1.279	1.165	4.902	1.165	5.256	1.221	5.081															1.12567	1.9697	0.749804
	0.859	1.485	0.873	1.537	0.891	1.464	1.249	5.395	1.331	5.408	1.341	5.403														cry1-1	1.724	7.3251	3.2489	3.22258	0.0335651
	0.898	1.557	0.908	1.595	0.93	1.54	1.343	5.779	1.352	5.866	1.402	5.795															1.73587	7.3498	3.23407
	0.959	1.623	0.982	1.628	0.983	1.611	1.404	5.917	1.411	6.242	1.434	6.05															1.76839	7.40033	3.18478
	0.984	1.647	0.989	1.652	1.004	1.637	1.434	6.267	1.441	6.343	1.456	6.301
	1.015	1.671	1.016	1.689	1.02	1.666	1.463	6.424	1.465	6.508	1.468	6.43
	1.024	1.706	1.034	1.723	1.035	1.694	1.493	6.524	1.515	6.585	1.52	6.581														AVG	21C	27C
	1.037	1.781	1.039	1.795	1.042	1.751	1.553	6.674	1.556	6.831	1.556	6.779														Col-0	1.1165	1.96591
	1.048	1.829	1.069	1.839	1.071	1.816	1.59	6.854	1.59	6.906	1.597	6.87														cry1-1	1.73587	7.3498
	1.072	1.868	1.078	1.883	1.08	1.851	1.625	6.976	1.641	7.271	1.651	7.222
	1.109	1.894	1.111	1.91	1.113	1.892	1.652	7.318	1.654	7.543	1.657	7.377														SD	21C	27C
	1.113	1.914	1.114	1.915	1.115	1.91	1.674	7.554	1.683	7.641	1.705	7.63														Col-0	0.142648	0.358022
	1.119	1.971	1.122	1.978	1.129	1.959	1.706	7.71	1.71	7.8	1.726	7.753														cry1-1	0.32316	1.24709
	1.143	1.99	1.145	1.995	1.148	1.986	1.801	7.839	1.811	7.857	1.82	7.856
	1.148	2.03	1.159	2.035	1.161	1.996	1.823	8.046	1.832	8.101	1.893	8.079
	1.178	2.047	1.181	2.057	1.185	2.041	1.907	8.151	1.923	8.313	1.928	8.283
	1.196	2.076	1.197	2.153	1.202	2.067	1.94	8.35	1.947	8.77	1.95	8.465
	1.209	2.207	1.216	2.239	1.223	2.159	1.97	8.803	1.972	8.951	1.994	8.879
	1.225	2.276	1.227	2.315	1.227	2.253	2.001	9.152	2.016	9.169	2.042	9.168
	1.245	2.384	1.257	2.445	1.262	2.34	2.053	9.368	2.054	9.635	2.105	9.417
	1.264	2.476	1.267	2.486	1.268	2.472	2.15	9.824	2.156		2.19	9.988
	1.273	2.729	1.28	2.938	1.3	2.504	2.249		2.272		2.274
	1.305		1.343		1.35	3.415	2.407		2.428		2.743
	1.358		1.366		1.444
AVG	1.10621	1.93123	1.1165	1.96591	1.12567	1.9697	1.724	7.3251	1.73587	7.3498	1.76839	7.40033
SD	0.146849	0.339516	0.142648	0.358022	0.147094	0.442909	0.324822	1.34104	0.32316	1.24709	0.35569	1.34392
10 µmol m-2 s-1, 4d	Rep.1		Rep.2		Rep.3		Rep.1		Rep.2		Rep.3																21C	27C	Percentage Increase	AVG PI	SD PI
	Col-0		Col-0		Col-0		cry1-1		cry1-1		cry1-1															Col-0	2.49466	6.10961	1.44908	1.47394	0.0240859
	21C	27C	21C	27C	21C	27C	21C	27C	21C	27C	21C	27C															2.50925	6.21187	1.47559
	1.568	3.669	1.694	4.356	1.815	4.338	3.208	6.285	3.257	5.146	3.298	6.493															2.51434	6.27874	1.49717
	1.852	4.373	1.907	4.858	1.939	4.85	3.316	6.724	3.335	6.56	3.566	6.786														cry1-1	4.72583	8.50867	0.800458	0.791615	0.00859652
	2.011	4.868	2.02	5.007	2.029	4.94	3.593	6.979	3.62	6.894	3.711	7.115															4.76171	8.52869	0.791098
	2.031	5.051	2.04	5.307	2.058	5.184	3.753	7.516	3.798	7.271	3.808	7.621															4.84554	8.641	0.783289
	2.06	5.313	2.075	5.389	2.089	5.377	3.849	7.716	3.87	7.712	3.974	7.834
	2.112	5.395	2.152	5.456	2.156	5.45	4.024	7.962	4.067	7.919	4.165	8.072
	2.179	5.572	2.212	5.587	2.22	5.586	4.206	8.456	4.228	8.406	4.228	8.624														AVG	21C	27C
	2.229	5.617	2.244	5.687	2.252	5.668	4.282	8.718	4.302	8.706	4.434	8.752														Col-0	2.51434	6.27874
	2.256	5.737	2.263	5.764	2.264	5.758	4.453	8.838	4.522	8.794	4.61	8.881														cry1-1	4.76171	8.52869
	2.267	5.769	2.315	5.833	2.358	5.796	4.61	8.981	4.637	8.933	4.661	9.026
	2.373	5.868	2.376	5.965	2.399	5.898	4.662	9.191	4.695	9.129	4.71	9.198														SD	21C	27C
	2.412	5.997	2.423	6.058	2.44	5.999	4.72	9.512	4.729	9.207	4.736	9.548														Col-0	0.40438	1.11866
	2.443	6.152	2.448	6.197	2.467	6.155	4.776	9.967	4.777	9.903	4.857	9.973														cry1-1	0.823314	1.58746
	2.472	6.205	2.478	6.419	2.495	6.324	4.861	10.253	4.924	9.978	4.941	10.457
	2.508	6.429	2.513	6.591	2.517	6.569	4.97	10.532	5.068	10.521	5.076	11.235
	2.526	6.629	2.534	6.7	2.558	6.677	5.118		5.132	11.38	5.198
	2.565	6.865	2.579	6.887	2.615	6.88	5.206		5.312		5.408
	2.617	6.907	2.623	6.971	2.638	6.944	5.417		5.439		5.469
	2.639	7.099	2.643	7.134	2.65	7.116	5.479		5.525		5.571
	2.652	7.324	2.676	7.479	2.699	7.411	5.603		5.642		5.665
	2.713	7.55	2.738	7.619	2.742	7.591	5.667		5.685		5.751
	2.749	7.673	2.752	7.984	2.761	7.816	5.766		5.778		5.781
	2.767	8.459	2.783	9.163	2.792	8.546	5.847		5.854		5.96
	2.829		2.843		2.864		6.034		6.085		6.715
	2.907		2.931		2.962
	2.964		2.976		2.98
	2.997		3.001		3.002
	3.092		3.099		3.498
	3.555		3.578
AVG	2.49466	6.10961	2.51434	6.27874	2.50925	6.21187	4.72583	8.50867	4.76171	8.52869	4.84554	8.641
SD	0.416128	1.12247	0.40438	1.11866	0.377664	1.04553	0.822429	1.29548	0.823314	1.58746	0.85492	1.35096
100 µmol m-2 s-1, 8d	Rep.1		Rep.2		Rep.3		Rep.1		Rep.2		Rep.3																21C	27C	Percentage Increase	AVG PI	SD PI
	Col-0		Col-0		Col-0		cry1-1		cry1-1		cry1-1															Col-0	0.871714	3.2528	2.7315	2.73098	0.0194701
	21C	27C	21C	27C	21C	27C	21C	27C	21C	27C	21C	27C															0.8812	3.27036	2.71125
	0.572	1.959	0.684	1.785	0.713	1.897	0.798	4.213	0.858	3.999	1.153	4.213															0.886214	3.32347	2.75018
	0.728	2.135	0.731	2.085	0.733	2.104	1.232	4.302	1.284	4.265	1.382	4.327														cry1-1	2.2318	4.772	1.13818	1.13131	0.0113813
	0.737	2.598	0.747	2.144	0.754	2.329	1.421	4.603	1.45	4.409	1.547	4.617															2.29836	4.86833	1.11817
	0.757	2.784	0.783	2.616	0.785	2.619	1.587	4.714	1.61	4.687	1.648	4.735															2.3273	4.97478	1.13757
	0.793	2.964	0.794	2.824	0.795	2.833	2.177	4.842	2.178	4.782	2.292	4.945
	0.795	3.127	0.808	2.986	0.811	3.075	2.313	4.996	2.536	4.96	2.614	5.057
	0.833	3.168	0.839	3.135	0.847	3.15	2.647	5.093	2.723	5.06	2.783	5.214														AVG	21C	27C
	0.857	3.325	0.859	3.228	0.863	3.316	2.884	5.494	2.959	5.237	2.994	5.529														Col-0	0.871714	3.2528
	0.878	3.618	0.885	3.399	0.889	3.506	3	5.558	3.232	5.549	3.233	6.136														cry1-1	2.2318	4.772
	0.89	3.693	0.891	3.645	0.899	3.657	3.243		3.488		3.627
	0.916	3.806	0.941	3.748	0.947	3.78	3.98																			SD	21C	27C
	0.953	4.014	0.984	3.909	0.998	3.957																				Col-0	0.137158	0.875419
	1.01	4.208	1.082	4.106	1.1	4.2																				cry1-1	0.896132	0.491416
	1.126	4.386	1.176	4.321	1.273	4.339
	1.373			4.861		5.09
AVG	0.8812	3.27036	0.871714	3.2528	0.886214	3.32347	2.29836	4.86833	2.2318	4.772	2.3273	4.97478
SD	0.188651	0.738418	0.137158	0.875419	0.154154	0.886977	0.967265	0.471564	0.896132	0.491416	0.85557	0.602691

## Sheet: Fig2
Source Data Figure 2b (Rc)
Hypocotyl length measurement	Rep.1		Rep.2		Rep.3		Rep.4		Rep.5		Rep.6		Rep.7			Rep.1		Rep.2		Rep.3			Rep.1		Rep.2		Rep.3			Rep.1		Rep.2		Rep.3			Rep.1		Rep.2		Rep.3		Rep.4		Rep.5		Rep.6		Rep.7
	Col-0		Col-0		Col-0		Col-0		Col-0		Col-0		Col-0			phyB-9		phyB-9		phyB-9			phyA/phyB		phyA/phyB		phyA/phyB			Col-0_Lincomycin		Col-0_Lincomycin		Col-0_Lincomycin			hmr-5		hmr-5		hmr-5		hmr-5		hmr-5		hmr-5		hmr-5
	21C	27C	21C	27C	21C	27C	21C	27C	21C	27C	21C	27C	21C	27C		21C	27C	21C	27C	21C	27C		21C	27C	21C	27C	21C	27C		21C	27C	21C	27C	21C	27C		21C	27C	21C	27C	21C	27C	21C	27C	21C	27C	21C	27C	21C
	3.021	7.93	2.56	5.962	3.358	8.422	2.854	6.457	2.759	7.189	3.464	9.591	3.414	11.171		10.53	11.792	11.149	11.689	8.742	10.187		10.847	11.895	9.658	12.433	9.548	10.912		3.561	7.79	3.681	7.914	3.501	7.779		3.284	4.464	3.431	3.78	3.804	4.974	3.424	4.044	3.528	3.759	3.809	4.122	2.893
	3.043	7.941	2.569	5.964	3.388	8.589	2.861	6.582	2.864	7.52	4.264	9.981	4.669	10.199		10.963	12.845	10.561	12.857	9.056	10.369		12.812	12.201	12.567	12.193	9.987	11.147		3.709	8.038	3.718	8.069	3.512	7.981		3.6	4.739	3.775	3.785	3.901	4.992	3.894	4.523	4.502	5.009	3.858	4.21	2.902
	3.097	7.976	2.636	6.071	3.478	8.652	2.871	6.61	2.881	7.532	3.248	10.225	4.02	10.356		9.799	11.314	10.109	13.662	9.782	10.997		10.631	11.283	10.87	13.162	10.154	11.654		3.721	8.153	3.759	8.173	3.747	8.021		3.654	4.744	3.827	3.828	3.983	5.078	4.131	4.717	4.526	5.075	3.873	4.474	2.92
	3.135	8.007	2.695	6.118	3.636	8.778	2.903	6.736	2.934	7.554	3.195	10.122	4.733	10.895		11.735	13.847	10.47	12.976	9.874	11.425		11.741	12.542	12.103	8.774	10.196	11.936		3.77	8.182	3.809	8.3	3.874	8.033		3.753	5.018	3.848	3.842	4.034	5.094	4.232	4.806	4.684	5.17	3.878	4.526	3.198
	3.136	8.108	2.725	6.183	3.657	8.873	2.976	6.83	2.944	7.612	3.418	10.433	3.658	11.317		11.545	12.449	10.431	11.305	10.123	11.659		11.537	13.115	11.636	13.122	10.333	12.156		3.815	8.321	3.863	8.342	3.911	8.156		4.205	5.026	3.859	4.073	4.075	5.125	4.348	4.885	4.687	5.25	3.925	4.547	3.391
	3.292	8.224	2.729	6.211	3.687	8.933	3.028	6.838	2.993	7.667	4.525	10.375	4.314	9.669		11.957	10.945	10.737	12.2	10.156	11.974		10.429	12.491	12.135	10.888	10.66	12.349		3.923	8.384	4.01	8.389	4.021	8.377		4.291	5.188	3.923	4.143	4.095	5.174	4.481	4.936	4.766	5.396	4.033	4.852	3.395
	3.338	8.264	2.738	6.22	3.712	8.962	3.043	6.916	3.046	7.824	3.779	10.111	4.052	12.084		9.873	11.248	10.747	12.158	10.564	12.023		11.055	12.456	9.884	13.246	11.365	12.443		4.011	8.411	4.07	8.443	4.123	8.41		4.372	5.226	3.924	4.145	4.13	5.277	4.662	4.948	4.973	5.407	4.058	4.861	3.401
	3.366	8.359	2.782	6.231	3.799	9.05	3.097	6.935	3.061	7.884	3.652	9.004	4.811	10.933		9.854	12.927	10.137	10.192	10.897	12.35		10.652	11.953	9.432	11.498	11.941	12.87		4.09	8.477	4.104	8.535	4.158	8.555		4.391	5.236	3.961	4.388	4.189	5.312	4.778		5.074	5.868	4.11	4.915	3.459
	3.368	8.362	2.822	6.413	3.829	9.095	3.227	7.032	3.07	7.9	4.342	11.284	3.723	10.253		7.963	12.577	11.956	11.553	11.256	12.368		10.656	13.939	10.993	13.74	12.032	12.915		4.125	8.547	4.152	8.638	4.21	8.674		4.466	5.424	4.027	4.399	4.287	5.385	4.781				4.227	4.938	3.501
	3.377	8.383	2.85	6.492	3.865	9.139	3.274	7.11	3.078	7.971		9.523	3.923	9.439			11.128	9.589	11.638	11.457	12.741				11.2		12.24	13.021		4.163	8.698	4.2	8.869	4.235	8.792		4.675	5.431	4.097	4.425	4.518	5.442	4.865				4.233	4.978	3.519
	3.561	8.402	2.861	6.697	3.948	9.156	3.293	7.119	3.099	8.024		9.626		9.622			10.263			11.46	12.913						12.564	13.236		4.235	8.878	4.3	8.899	4.302	8.96			5.464	4.116		4.52	5.476	4.911				4.34	4.985	3.525
	3.571	8.482	2.875	6.827	4.004	9.172	3.297	7.15	3.134	8.085		9.549								11.879	13.14						12.641	13.45		4.304	8.92	4.331	8.958	4.444	9.153			5.481	4.143		4.559	5.487					4.381	5.092	3.581
	3.591	8.575	2.983	6.829	4.062	9.323	3.329	7.187	3.244	8.206										12.014	13.156							13.674		4.375	9.12		9.191		9.234			5.531	4.144		4.559	5.518					4.588	5.163	3.598
	3.6	8.577	2.996	6.855	4.07	9.384	3.419	7.325	3.271	8.251																		13.748											4.27		4.57	5.587					4.592	5.236	3.664
	3.619	8.583	3.044	6.921	4.099	9.454	3.459	7.364	3.316	8.51																															4.574	5.587					4.62	5.255	3.716
	3.652	8.599	3.073	6.969	4.1	9.485	3.567	7.365	3.329	8.554																															4.618	5.608					4.653	5.343	3.982
	3.682	8.625	3.093	7.094	4.116	9.683	3.616	7.41	3.346	8.85																															4.706	5.702					4.772	5.368	4.011
	3.718	8.707	3.094	7.112	4.166	9.752	3.709	7.613	3.506	8.945																															4.758	5.747					4.924	5.42	4.107
	3.728	8.776	3.176	7.162	4.205	9.759	3.744	7.68	3.51	8.975																															4.83	5.802						5.425	4.153
	3.732	8.965	3.209	7.177	4.268	9.826	3.906	7.735	3.514	9.138																															4.871	5.844						5.473
	3.737	9.141	3.22	7.289	4.27	9.938	3.964	7.736	3.526																																4.905	5.869
		9.172	3.267	7.36	4.279	9.99	4.016	7.742	3.534																																4.987
		9.189	3.363		4.31	10.008	4.041	7.765	3.555																																5.019
		9.249	3.494		4.359	10.015	4.076	7.887	3.583																																5.151
		9.261					4.081	7.943	3.807																																5.281
								8.031	3.917																																5.312
								8.151	3.976
									4.128
									4.137
									4.447
									4.672
AVG	3.4459	8.55428	2.95225	6.6435	3.94437	9.30992	3.42604	7.30552	3.42519	8.10955	3.76522	9.98533	4.1317	10.5398		10.4688	11.9395	10.5886	12.023	10.5585	11.9463		11.1511	12.4306	11.0478	12.1173	11.1384	12.5365		3.98477	8.45531	3.99975	8.51692	4.00317	8.47115		4.0691	5.15169	3.95321	4.0808	4.54754	5.43238	4.40973	4.69414	4.5925	5.11675	4.27078	4.95915	3.52189
SD	0.248185	0.422584	0.255354	0.465953	0.299689	0.482961	0.422604	0.479641	0.479184	0.55839	0.496952	0.586398	0.484635	0.819291		1.25921	1.07	0.641506	0.982537	1.04338	0.984898		0.761853	0.761991	1.10071	1.54862	1.11141	0.897537		0.255598	0.377729	0.228253	0.378128	0.301968	0.471063		0.459031	0.336537	0.208946	0.262691	0.430986	0.283336	0.463838	0.322587	0.473558	0.609922	0.352589	0.404628	0.376972
		21C	27C	Percentage Increase	AVG	SD			21C	27C	Percentage Increase	Relative Response	AVG	SD		AVG	21C	27C	Percentage Increase
	Col-0	3.4459	8.55428	1.48245	1.39943	0.177834		Col-0	3.4459	8.55428	1.48245	1.05932	1	0.127076		Col-0	3.4459	8.55428	1
		2.95225	6.6435	1.25032					2.95225	6.6435	1.25032	0.893449				phyB-9	10.4688	11.9395	0.0985965
		3.94437	9.30992	1.3603					3.94437	9.30992	1.3603	0.972042				phyA/phyB	11.1511	12.4306	0.0755833
		3.42604	7.30552	1.13235					3.42604	7.30552	1.13235	0.809153				Col-0,lin	3.98477	8.45531	0.804354
		3.42519	8.10955	1.36762					3.42519	8.10955	1.36762	0.97727				hmr-5	4.0691	5.15169	0.0809399
		3.76522	9.98533	1.65199					3.76522	9.98533	1.65199	1.18048				hmr-22	3.90552	5.83046	0.276022
		4.1317	10.5398	1.55096					4.1317	10.5398	1.55096	1.10828
	phyB-9	10.4688	11.9395	0.140491	0.1358	0.00453268		phyB-9	10.4688	11.9395	0.140491	0.100392	0.09704	0.00323896
		10.5886	12.023	0.135466					10.5886	12.023	0.135466	0.0968013				SD	21C	27C	Percentage Increase
		10.5585	11.9463	0.131444					10.5585	11.9463	0.131444	0.093927				Col-0	0.248185	0.422584	0.127076
	phyA/phyB	11.1511	12.4306	0.114737	0.112355	0.0126765		phyA/phyB	11.1511	12.4306	0.114737	0.0819885	0.0802866	0.0103629		phyB-9	1.25921	1.07	0.00253876
		11.0478	12.1173	0.0968096					11.0478	12.1173	0.0968096	0.069178				phyA/phyB	0.761853	0.761991	0.00905837
		11.1384	12.5365	0.125519					11.1384	12.5365	0.125519	0.0896931				Col-0,lin	0.255598	0.377729	0.00376808
	Col-0,lin	3.98477	8.45531	1.12191	1.12246	0.00664272		Col-0,lin	3.98477	8.45531	1.12191	0.80169	0.802086	0.00474674		hmr-5	0.459031	0.336537	0.0571343
		3.99975	8.51692	1.12936					3.99975	8.51692	1.12936	0.807019				hmr-22	0.354932	0.932957	0.0882206
		4.00317	8.47115	1.11611					4.00317	8.47115	1.11611	0.79755
	hmr-5	4.0691	5.15169	0.266052	0.11327	0.0799553		hmr-5	4.0691	5.15169	0.266052	0.190115	0.0809399	0.0571343
		3.95321	4.0808	0.0322739					3.95321	4.0808	0.0322739	0.0230622
		4.54754	5.43238	0.194576					4.54754	5.43238	0.194576	0.13904
		4.40973	4.69414	0.0644973					4.40973	4.69414	0.0644973	0.0460884
		4.5925	5.11675	0.114154					4.5925	5.11675	0.114154	0.0815716
		4.27078	4.95915	0.161182					4.27078	4.95915	0.161182	0.115177
		3.52189	3.75195	0.0653221					3.52189	3.75195	0.0653221	0.0466778
		4.84247	4.93685	0.0194885					4.84247	4.93685	0.0194885	0.013926
		5.43719	5.58946	0.028006					5.43719	5.58946	0.028006	0.0200125
		5.4654	6.4432	0.178907					5.4654	6.4432	0.178907	0.127843
		5.07755	5.6945	0.121506					5.07755	5.6945	0.121506	0.0868258
	hmr-22	3.90552	5.83046	0.492878	0.386273	0.123458		hmr-22	3.90552	5.83046	0.492878	0.3522	0.276022	0.0882206
		4.31288	5.74609	0.332309					4.31288	5.74609	0.332309	0.23746
		5.0198	7.61477	0.516947					5.0198	7.61477	0.516947	0.369399
		5.46113	5.97576	0.0942342					5.46113	5.97576	0.0942342	0.0673377
		4.4242	5.95823	0.346737					4.4242	5.95823	0.346737	0.247771
		4.50743	6.29603	0.396811					4.50743	6.29603	0.396811	0.283552
		3.43641	5.07869	0.477907					3.43641	5.07869	0.477907	0.341502
		4.28662	6.0725	0.416619					4.28662	6.0725	0.416619	0.297707
		4.36017	5.58997	0.282055					4.36017	5.58997	0.282055	0.20155
		5.11354	6.6429	0.299081					5.11354	6.6429	0.299081	0.213717
		5.15727	7.72182	0.497268					5.15727	7.72182	0.497268	0.355337
		4.93175	7.311	0.482435					4.93175	7.311	0.482435	0.344738
Source Data Figure 2d (R-LD)
Hypocotyl length measurement	Rep.1		Rep.2		Rep.3		Rep.4			Rep.1		Rep.2		Rep.3			Rep.1		Rep.2		Rep.3			Rep.1		Rep.2		Rep.3		Rep.4			Rep.1		Rep.2		Rep.3		Rep.4
	Col-0		Col-0		Col-0		Col-0			phyB-9		phyB-9		phyB-9			phyA/phyB		phyA/phyB		phyA/phyB			hmr-5		hmr-5		hmr-5		hmr-5			hmr-22		hmr-22		hmr-22		hmr-22
	21C	27C	21C	27C	21C	27C	21C	27C		21C	27C	21C	27C	21C	27C		21C	27C	21C	27C	21C	27C		21C	27C	21C	27C	21C	27C	21C	27C		21C	27C	21C	27C	21C	27C	21C	27C
	3.27	7.554	3.349	7.625	3.795	10.379	3.277	8.168		12.31	9.968	9.85	11.625	9.631	10.764		11.342	12.368	11.585	11.527	10.322	12.351		4.532	5.276	3.886	5.173	5.533	7.295	4.514	6.65		4.054	8.814	3.629	5.896	4.44	6.124	4.37	8.101
	3.284	7.591	3.376	7.909	4.281	9.721	3.757	11.525		9.62	12.5	10.039	12.636	9.899	11.341		11.213	11.329	10.272	11.576	10.482	12.7		4.588	5.415	4.086	5.27	6.054	6.64	5.082	6.856		4.933	7.636	3.754	5.957	4.475	6.216	4.307	7.376
	3.526	8.226	3.434	7.931	4.158	9.699	3.936	9.578		10.061	11.14	11.658	13.157	10.12	11.565		11.419	12.736	10.658	9.26	11.939	12.019		4.697	5.958	4.173	5.789	5.475	7.916	4.04	6.701		5.376	7.439	3.763	6.868	4.579	6.431	4.405	6.305
	3.69	8.428	3.484	7.978	4.993	9.396	3.741	8.314		10.347	11.494	10.466	13.161	10.234	11.598		12.493	13.4	13.009	12.422	9.541	12.655		4.821	5.967	4.214	5.807	4.725	6.668	3.646	6.483		4.409	6.29	3.849	6.932	4.719	6.661	4.572	6.055
	3.767	8.525	3.665	8.087	4.453	9.701	4.068	8.393		11.676	11.946	10.364	12.102	10.457	11.791		10.339	11.337	9.871	10.767	9.888	11.797		4.872	6.008	4.441	5.877	4.904	7.71	4.558	7.019		4.857	8.007	4.117	7.092	4.772	6.913	4.433	8.303
	3.787	8.672	3.668	8.293	3.682	9.909	3.959	10.925		9.281	12.186	9.241	11.379	10.585	12.034		10.817	12.864	10.495	13.514	12.156	11.032		4.917	6.243	4.631	5.909	4.211	4.75	5.021	6.977		5.274	6.212	4.126	7.099	4.934	7.21	4.351	7.512
	3.853	8.7	3.681	8.299	3.747	10.458	3.71	8.988		9.721	13.908	10.841	12.124	10.773	12.111		11.446	12.702	11.966	13.168	12.335	11.435		5.132	6.243	4.639	5.945	4.391	6.888	5.085	6.197		4.879	6.367	4.248	7.117	5.019	7.218	4.276	7.374
	3.863	8.704	3.705	8.449	3.766	9.658	3.766	8.686		10.895	11.163	12.019	11.311	10.902	12.156		10.992	12.013	10.259	12.532	10.01	9.878		5.157	6.393	4.671	5.984	4.15	6.013	4.873	7.679		4.018	6.596	4.256	7.131	5.025	7.356	4.172	8.282
	3.892	8.821	3.734	9.018	3.265	9.24	3.754	9.35		10.986	13.6	11.133	11.637	11.533	12.237		9.712	9.92	10.315	11.285	10.772	10.639		5.279	6.461	4.677	6.416	5.214	7.971	4.2	6.585		4.679		4.345	7.138	5.11	7.362	3.808	6.954
	3.977	8.854	3.75	9.024	3.723	10.127	3.59	10.23			12.666		11.231	12.146	12.364				11.638	12.841	11.494	11.983		5.285	6.532	4.688	6.417	5.004	6.496	5.195	5.793		3.893		4.551	7.26	5.16	7.401	4.587	8.826
	4.05	8.965	3.761	9.146		10.095		8.987			10.413				12.766						11.733	12.214		5.311	6.579	4.745	6.423		6.666		6.116				4.74	7.384	5.167	7.438		5.378
	4.091	8.991	4.048	9.181		8.489		9.577							12.9							13.032		5.323	6.857	4.885	6.521								4.772	7.416	5.211	7.487
	4.113	9.115	4.095	9.212																				5.371	6.929	4.99	6.593								4.884	7.477	5.442	7.499
	4.167	9.45	4.33	9.382																				5.465	7.107	5.247	6.747								4.906	7.615	5.509	7.502
		9.564		9.443																				5.657	7.12	5.423	6.804								5.156	7.68	5.645	7.608
		9.572		9.488																				5.786	7.494	5.648	6.909								5.234	7.974	5.837	7.651
		10.002		9.723																					7.505	5.92	7.084								5.445	8.084		8.226
																											7.441
AVG	3.80929	8.80788	3.72	8.71694	3.9863	9.73933	3.7558	9.39342		10.5441	11.9076	10.6234	12.0363	10.628	11.9689		11.0859	12.0743	11.0068	11.8892	10.9702	11.8113		5.13706	6.47571	4.76259	6.28383	4.9661	6.81936	4.6214	6.64145		4.6372	7.17012	4.45735	7.18353	5.06525	7.19429	4.3281	7.31509
SD	0.285656	0.652184	0.280663	0.672563	0.491277	0.53698	0.218682	1.05126		1.00729	1.23213	0.885148	0.732407	0.759334	0.600615		0.776924	1.0632	0.995153	1.27561	0.994844	0.923375		0.368855	0.64711	0.553025	0.609068	0.61965	0.931059	0.522987	0.510205		0.524595	0.953135	0.55865	0.581177	0.409535	0.554712	0.222047	1.06528
		21C	27C	Percentage Increase	AVG	Relative Response	AVG RR	SD RR		AVG	21C	27C	Relative Response
	Col-0	3.80929	8.80788	1.31221	1.39993	0.937342	1	0.0625476		Col-0	3.80929	8.80788	1
		3.72	8.71694	1.34326		0.959522				phyB-9	10.5441	11.9076	0.0936869
		3.9863	9.73933	1.4432		1.03091				phyA/phyB	11.0859	12.0743	0.0604784
		3.7558	9.39342	1.50104		1.07223				hmr-5	5.13706	6.47571	0.248279
	phyB-9	10.5441	11.9076	0.129316		0.0923734	0.0924995	0.00244036		hmr-22	4.6372	7.17012	0.413589
		10.6234	12.0363	0.132994		0.0950005
		10.628	11.9689	0.126168		0.0901247
	phyA/phyB	11.0859	12.0743	0.0891624		0.0636906	0.0585742	0.00460385		SD	21C	27C	Relative Response
		11.0068	11.8892	0.0801686		0.0572661				Col-0	0.285656	0.652184	0.0625476
		10.9702	11.8113	0.0766686		0.054766				phyB-9	1.00729	1.23213	0.00185768
	hmr-5	5.13706	6.47571	0.260585		0.186142	0.248279	0.0538231		phyA/phyB	0.776924	1.0632	0.00454277
		4.76259	6.28383	0.319416		0.228165				hmr-5	0.368855	0.64711	0.0538231
		4.9661	6.81936	0.373183		0.266572				hmr-22	0.524595	0.953135	0.0812528
		4.6214	6.64145	0.437109		0.312236
	hmr-22	4.6372	7.17012	0.546219		0.390176	0.405073	0.0815489
		4.45735	7.18353	0.611613		0.436888
		5.06525	7.19429	0.420324		0.300246
		4.3281	7.31509	0.690139		0.492981
Source Data Figure 2d (R-SD)
Hypocotyl length measurement	Rep.1		Rep.2		Rep.3		Rep.4			Rep.1		Rep.2		Rep.3		Rep.4			Rep.1		Rep.2		Rep.3		Rep.4			Rep.1		Rep.2		Rep.3			Rep.1		Rep.2		Rep.3		Rep.4
	Col-0		Col-0		Col-0		Col-0			phyB-9		phyB-9		phyB-9		phyB-9			phyA/phyB		phyA/phyB		phyA/phyB		phyA/phyB			hmr-5		hmr-5		hmr-5			hmr-22		hmr-22		hmr-22		hmr-22
	21C	27C	21C	27C	21C	27C	21C	27C		21C	27C	21C	27C	21C	27C	21C	27C		21C	27C	21C	27C	21C	27C	21C	27C		21C	27C	21C	27C	21C	27C		21C	27C	21C	27C	21C	27C	21C	27C
	4.827	8.464	4.884	8.524	4.382	8.588	4.57	7.975		9.258	10.886	9.615	10.953	9.518	10.886	9.383	10.684		9.215	11.074	9.424	11.294	9.215	11.074	9.144	11.038		5.239	7.482	5.217	6.29	5.341	6.613		4.846	6.969	5.528	7.763	4.632	8.143	4.553	7.793
	4.892	8.85	4.946	8.904	4.589	8.716	4.595	8.421		9.587	11.276	9.864	11.272	9.615	11.272	9.587	10.953		9.473	11.366	9.849	11.459	9.473	11.366	9.424	11.294		5.267	7.663	5.382	7.067	5.555	7.025		5.238	7.829	5.628	7.887	5.128	8.206	4.962	8.166
	4.954	9.09	4.97	9.142	4.639	9.05	4.68	8.666		9.86	11.659	9.917	11.321	9.864	11.321	9.86	11.276		9.524	11.431	9.854	11.627	9.849	11.459	9.524	11.431		5.851	8.073	5.635	7.179	5.87	7.212		5.609	8.166	5.841	8.182	5.277	8.478	5.219	8.417
	4.978	9.374	5.029	9.511	4.699	9.444	4.713	9.021		10.011	11.734	10.115	11.67	10.011	11.67	9.917	11.659		10.092	11.968	9.857	11.874	9.857	11.874	9.854	11.627		6.12	8.121	5.804	7.909	6.021	7.276		5.645	8.222	5.856	8.389	5.687	8.532	5.638	8.526
	5.135	9.544	5.205	9.596	4.756	9.566	4.914	9.422		10.478	11.795	10.127	11.973	10.127	11.795	10.115	11.734		10.1	12.031	10.127	12.057	10.1	12.031	10.092	11.968		6.169	8.497	6.017	7.946	6.077	7.653		5.845	8.429	6.057	8.607	5.764	8.846	5.688	8.678
	5.219	9.62	5.292	9.713	4.916	9.587	5	9.526		10.785	11.825	10.242	12.146	10.38	11.973	10.242	11.825		10.405	12.366	10.307	12.112	10.307	12.112	10.127	12.057		6.618	8.894	6.087	8.042	6.164	7.878		5.93	8.632	6.277	8.658	5.853	9.092	5.815	9.057
	5.413	9.726	5.47	9.781	5.005	9.669	5.045	9.583		11.008	11.99	10.38	12.318	10.785	12.146	10.478	11.99		10.568	12.426	10.363	12.396	10.405	12.396	10.363	12.366		6.75	7.341	6.304	8.066	6.167	7.902		6.079	9.34	6.293	9.534	5.955	9.177	5.889	9.156
	5.525	9.814	5.561	10.171	5.234	9.794	5.237	9.6		11.077	12.534	11.704	12.651	11.077	12.534	11.008	12.318		10.727	12.507	10.437	12.493	10.566	12.493	10.437	12.426		6.901	8.766	6.45	8.36	6.222	8.321		6.279	9.535	6.357	9.595	5.999	9.394	5.958	9.203
	5.677	10.262	5.685	10.34	5.268	10.136	5.298	9.67		11.276	12.542	11.815	12.711	11.58	12.65	11.276	12.542		10.734	12.599	10.566	12.633	10.727	12.599	10.568	12.507		7.275	7.076		8.516	6.373	8.344		6.309	9.632	6.417	9.658	6.018	9.604	6.004	9.405
	5.696	10.347	5.711	10.352	5.318	10.586	5.368	9.835		11.58	12.65	11.895	13.471	11.795	12.711	11.704	12.651		10.744		11.04		10.744	12.652	10.734	12.633		7.559	7.211		8.605	6.389	8.567		6.357	9.828	6.514	9.84	6.226	9.829	6.034	9.607
	5.726	10.388	5.861	10.521	5.375	10.733	5.429	10.184		11.795	13.313	12.302		11.815	13.465	11.809	13.313						11.119		11.04				7.976				8.582		6.47	9.926	6.666	9.995	6.351		6.263	10.252
	5.966	10.814	6.014	10.819	5.579	10.962	5.619	10.725		11.809				11.939		11.895	13.471												8.66				8.77		6.593	10.477	6.803	10.518	6.452		6.434
	6.035	10.973	6.047	11.06	5.794		5.797	10.957								12.111													8.117				8.893		6.799		6.944		6.623		6.506
	6.065		6.071		5.867		5.914	11.028																					8.125						6.912		7.075		6.953		6.635
	6.16		6.167		6.041		6.103																												6.979						7.006
	6.244		6.274		6.113		6.143
	6.284		6.371		6.261		6.267
	6.406		6.491				6.583
AVG	5.62233	9.78969	5.66939	9.87954	5.28447	9.73592	5.40417	9.61521		10.7103	12.0185	10.7251	12.0486	10.7088	12.0385	10.7219	12.0347		10.1582	11.9742	10.1824	11.9939	10.2147	12.0056	10.1188	11.9347		6.3749	8.00014	5.862	7.798	6.0179	7.92585		6.126	8.91542	6.304	9.05217	5.92271	8.9301	5.90693	8.93273
SD	0.526489	0.749318	0.525287	0.75247	0.584217	0.759946	0.620969	0.912305		0.869993	0.688953	0.985427	0.773796	0.908489	0.758164	0.95614	0.866659		0.576984	0.560187	0.459313	0.469326	0.57904	0.554271	0.587147	0.559918		0.787993	0.582497	0.433767	0.733317	0.341059	0.728289		0.614712	1.03126	0.478768	0.910656	0.615408	0.584839	0.64686	0.702826
		21C	27C	Percentage Increase	AVG PI	SD PI	Relative Response	AVG RR	SD RR		AVG	21C	27C	Relative Response
	Col-0	5.62233	9.78969	0.741215	0.776353	0.0473949	0.95474	1	0.0610482		Col-0	5.62233	9.78969	1
		5.66939	9.87954	0.742611			0.956538				phyB-9	10.7103	12.0185	0.15848
		5.28447	9.73592	0.842364			1.08503				phyA/phyB	10.1582	11.9742	0.229102
		5.40417	9.61521	0.779222			1.0037				hmr-5	6.3749	8.00014	0.389172
	phyB-9	10.7103	12.0185	0.122145			0.157332	0.15848	0.00118883		hmr-22	6.126	8.91542	0.615473
		10.7251	12.0486	0.123403			0.158952
		10.7088	12.0385	0.124161			0.159929
		10.7219	12.0347	0.122435			0.157706				SD	21C	27C	Relative Response
	phyA/phyB	10.1582	11.9742	0.178774			0.230274	0.229102	0.00233073		Col-0	0.526489	0.749318	0.0610482
		10.1824	11.9939	0.177904			0.229153				phyB-9	0.869993	0.688953	0.00118883
		10.2147	12.0056	0.175323			0.225828				phyA/phyB	0.576984	0.560187	0.00233073
		10.1188	11.9347	0.179456			0.231152				hmr-5	0.787993	0.582497	0.0512381
	hmr-5	6.3749	8.00014	0.254944			0.328387	0.387389	0.0518017		hmr-22	0.614712	1.03126	0.0489998
		5.862	7.798	0.330263			0.425403
		6.0179	7.92585	0.317045			0.408378
	hmr-22	6.304	9.05217	0.43594			0.561523	0.615473	0.0489998
		6.126	8.91542	0.455341			0.586512
		5.92271	8.9301	0.507772			0.654047
		5.90693	8.93273	0.512244			0.659809
Source Data Figure 2e (WLc)
Hypocotyl length measurement	Rep.1		Rep.2		Rep.3			Rep.1		Rep.2		Rep.3			Rep.1		Rep.2		Rep.3			Rep.1		Rep.2		Rep.3			Rep.1		Rep.2		Rep.3			Rep.1		Rep.2		Rep.3
	Col-0		Col-0		Col-0			hmr-5		hmr-5		hmr-5			hmr-22		hmr-22		hmr-22			phyB-9		phyB-9		phyB-9			phyA/phyB		phyA/phyB		phyA/phyB			pif4-2		pif4-2		pif4-2
	21C	27C	21C	27C	21C	27C		21C	27C	21C	27C	21C	27C		21C	27C	21C	27C	21C	27C		21C	27C	21C	27C	21C	27C		21C	27C	21C	27C	21C	27C		21C	27C	21C	27C	21C	27C
	0.684	1.785	0.572	1.959	0.713	1.897		0.555	0.77	0.651	0.776	0.709	0.781		1.147	0.825	1.089	0.897	1.163	0.885		2.848	7.259	3.08	7.643	3.471	7.603		3.26	3.877	3.263	4.774	3.208	3.982		0.628	0.733	0.624	0.791	0.673	0.667
	0.731	2.085	0.728	2.135	0.733	2.104		0.756	0.786	0.762	0.79	0.778	0.826		0.961	0.982	0.91	1.054	1.191	0.994		3.535	8.09	3.639	8.192	4.085	8.161		3.39	4.781	3.4	4.964	3.319	4.959		0.71	0.828	0.696	0.833	0.725	0.8
	0.747	2.144	0.737	2.598	0.754	2.329		0.804	0.828	0.805	0.837	0.822	0.857		1	1.057	1.204	1.071	1.054	1.069		4.186	8.194	4.246	8.389	4.271	8.294		3.467	5.025	3.518	5.194	3.44	5.164		0.754	0.844	0.742	0.868	0.765	0.839
	0.783	2.616	0.757	2.784	0.785	2.619		0.836	0.87	0.838	0.879	0.843	0.898		0.925	1.086	0.863	1.097	0.976	1.095		4.287	8.452	4.318	8.663	4.339	8.585		3.529	5.358	3.58	5.426	3.521	5.399		0.794	0.889	0.777	0.901	0.807	0.88
	0.794	2.824	0.793	2.964	0.795	2.833		0.864	0.907	0.871	0.915	0.89	0.92		0.92	1.098	1.062	1.118	1.178	1.1		4.341	8.745	4.439	8.852	4.457	8.769		3.87	5.452	3.933	5.632	3.811	5.594		0.811	0.923	0.811	0.924	0.833	0.916
	0.808	2.986	0.795	3.127	0.811	3.075		0.91	0.921	0.914	0.923	0.928	0.927		1.091	1.13	0.954	1.137	1.206	1.131		4.557	8.855	4.586	8.998	4.587	8.952		3.968	5.726	3.971	5.971	3.959	5.863		0.84	0.932	0.833	0.935	0.841	0.928
	0.839	3.135	0.833	3.168	0.847	3.15		0.94	0.927	0.955	0.932	0.963	0.937		1.024	1.138	1.002	1.146	0.97	1.141		4.619	9.03	4.684	9.18	4.71	9.053		3.976	6.019	4.005	6.25	3.976	6.034		0.844	0.965	0.842	0.966	0.863	0.955
	0.859	3.228	0.857	3.325	0.863	3.316		0.967	1.002	0.969	1.006	0.981	1.009		0.71	1.15	1.098	1.156	1.075	1.154		4.744	9.188	4.751	9.272	4.845	9.223		4.176	6.354	4.217	6.369	4.029	6.364		0.864	0.976	0.863	0.985	0.872	0.967
	0.885	3.399	0.878	3.618	0.889	3.506		0.981	1.013	0.982	1.017	0.988	1.017		1.018	1.165	0.984	1.175	1.4	1.171		4.904	9.317	4.926	9.464	5.015	9.32		4.338	6.556	4.43	6.62	4.246	6.584		0.887	0.997	0.886	1.002	0.894	0.994
	0.891	3.645	0.89	3.693	0.899	3.657		0.989	1.018	1	1.038	1.019	1.05		1.249	1.185	1.028	1.21	1.073	1.192		5.053	9.485	5.075	9.652	5.078	9.515		4.55	6.657	4.598	6.915	4.52	6.687		0.91	1.012	0.899	1.038	0.913	1.003
	0.941	3.748	0.916	3.806	0.947	3.78		1.02	1.05	1.042	1.055	1.047	1.055		1.036	1.21	1.114	1.224	1.017	1.215		5.098	9.656	5.098	9.912	5.099	9.912		4.712	7.083	4.743	7.794	4.644	7.529		0.925	1.058	0.914	1.064	0.931	1.051
	0.984	3.909	0.953	4.014	0.998	3.957		1.052	1.065	1.069	1.065	1.069	1.083		1.002	1.239	1.063	1.244	1.289	1.24		5.1	10.043	5.297	10.13	5.327	10.12		4.789	8.056	4.89	8.138	4.78	8.105		0.941	1.081	0.932	1.083	0.95	1.07
	1.082	4.106	1.01	4.208	1.1	4.2		1.079	1.102	1.086	1.11	1.088	1.112		0.994	1.245	0.955	1.262	1.277	1.26		5.386	10.407	5.475		5.539	10.573		4.957	8.321	4.973	8.527	4.948	8.359		0.966	1.107	0.958	1.114	0.97	1.101
	1.176	4.321	1.126	4.386	1.273	4.339		1.092	1.156	1.127	1.178	1.143	1.183		1.048	1.265	1.145	1.287	1.087	1.265		5.555		5.558		5.595			5.442	8.583	5.453	8.844	5.02	8.585		0.986	1.27	0.985	1.283	0.997	1.169
		4.861	1.373			5.09		1.145	1.221	1.155	1.25	1.158	1.253		0.871	1.296	1.046	1.32	0.899	1.315		5.604		5.674		5.803			5.884	8.985	5.982	10.276	5.609	9.147		1.049		1.025		1.054	1.438
								1.196	1.255	1.206	1.267	1.214	1.534		1.146	1.335	1.173	1.348	0.725	1.336									6.588	10.61	6.734		6.578	10.837		1.075		1.059		1.213
															0.84	1.35	1.077	1.367	0.985	1.365													7.615					1.278
															0.891	1.374	0.992	1.396	0.872	1.383
															1.066	1.429	0.904	1.463	0.824	1.434
															0.928	1.473	1.004		1.022	1.48
															0.999		0.831		0.996
															0.889		0.733		0.834
															0.818		0.756		0.793
															1.004		0.93		0.762
																	1.112		0.985
AVG	0.871714	3.2528	0.8812	3.27036	0.886214	3.32347		0.949125	0.993188	0.9645	1.00238	0.9775	1.02763		0.982375	1.2016	1.00116	1.20905	1.02612	1.21125		4.65447	8.97854	4.72307	9.02892	4.81473	9.08308		4.431	6.71519	4.48062	6.7796	4.54253	6.8245		0.874	0.9725	0.889647	0.984786	0.893813	0.9852
SD	0.137158	0.875419	0.188651	0.738418	0.154154	0.886977		0.161344	0.14617	0.151967	0.150503	0.143211	0.18629		0.117411	0.155546	0.121979	0.137597	0.173776	0.149353		0.748908	0.85435	0.715648	0.729165	0.633274	0.8303		0.941331	1.78951	0.966644	1.61562	1.17966	1.80344		0.119701	0.134085	0.151864	0.127838	0.131199	0.177569
		21C	27C	PI	AVG PI	SD PI	RR	AVG RR	SD RR			AVG	21C	27C	RR
	Col-0	0.871714	3.2528	2.7315	2.73098	0.0194701	1.00019	1	0.00712936			Col-0	0.8812	3.27036	1
		0.8812	3.27036	2.71125			0.992777					hmr-5	0.9645	1.00238	0.0167183
		0.886214	3.32347	2.75018			1.00703					hmr-22	1.00116	1.20905	0.0746042
	hmr-5	0.949125	0.993188	0.0464243	0.0456574	0.00604148	0.0169992	0.0167183	0.0022122			phyB-9	4.72307	9.02892	0.332872
		0.9645	1.00238	0.0392691			0.0143791					phyA/phyB	4.48062	6.7796	0.186862
		0.9775	1.02763	0.0512788			0.0187767					pif4-2	0.889647	0.984786	0.0392881
	hmr-22	0.982375	1.2016	0.223158	0.203742	0.0216368	0.0817136	0.0746042	0.00792274
		1.00116	1.20905	0.207652			0.0760357
		1.02612	1.21125	0.180417			0.0660633					SD	21C	27C	RR
	phyB-9	4.65447	8.97854	0.929016	0.909066	0.021368	0.340177	0.332872	0.00782431			Col-0	0.188651	0.738418	0.00712936
		4.72307	9.02892	0.911664			0.333823					hmr-5	0.151967	0.150503	0.0022122
		4.81473	9.08308	0.886517			0.324615					hmr-22	0.121979	0.137597	0.00792274
	phyA/phyB	4.431	6.71519	0.515502	0.510317	0.00699813	0.188761	0.186862	0.0025625			phyB-9	0.715648	0.729165	0.00782431
		4.48062	6.7796	0.513092			0.187879					phyA/phyB	0.966644	1.61562	0.0025625
		4.54253	6.8245	0.502357			0.183948					pif4-2	0.151864	0.127838	0.00191757
	pif4-2	0.874	0.9725	0.1127	0.107295	0.00523685	0.0412673	0.0392881	0.00191757
		0.889647	0.984786	0.10694			0.039158
		0.893813	0.9852	0.102245			0.0374388
[truncated: 33 more columns]

## Sheet: Fig3
Source Data Figure 3b
Hypocotyl length measurement	Rep.1		Rep.2		Rep.3		Rep.4		Rep.5		Rep.6		Rep.7		Rep.8		Rep.9		Rep.10			Rep.1		Rep.2		Rep.3		Rep.4		Rep.5		Rep.6			Rep.1		Rep.2		Rep.3		Rep.4		Rep.5		Rep.6			Rep.1
	Col-0		Col-0		Col-0		Col-0		Col-0		Col-0		Col-0		Col-0		Col-0		Col-0			pif1-2		pif1-2		pif1-2		pif1-2		pif1-2		pif1-2			pif3-7		pif3-7		pif3-7		pif3-7		pif3-7		pif3-7			pif4-2
	21C	27C	21C	27C	21C	27C	21C	27C	21C	27C	21C	27C	21C	27C	21C	27C	21C	27C	21C	27C		21C	27C	21C	27C	21C	27C	21C	27C	21C	27C	21C	27C		21C	27C	21C	27C	21C	27C	21C	27C	21C	27C	21C	27C		21C	27C
	3.182	6.437	3.228	6.78	3.006	5.476	3.081	5.865	2.864	7.189	2.759	7.612	3.358	8.422	3.388	8.589	3.502	6.621	3.598	6.413		3.199	5.57	3.22	5.596	3.412	5.084	3.51	5.172	2.935	6.803	2.922	6.411		1.299	2.914	1.326	3.059	1.742	4.09	1.835	4.258	1.851	5.077	1.802	4.377		1.975	2.541
	3.468	7.11	3.517	7.213	3.187	5.876	3.232	5.899	2.934	7.52	2.881	7.667	3.478	8.652	3.636	8.778	3.604	6.691	3.604	6.624		3.225	5.624	3.287	6.066	3.528	5.236	3.544	5.519	3.113	6.904	2.977	6.785		1.339	3.16	1.355	3.493	1.845	4.287	1.937	4.294	1.871	5.32	1.868	4.404		2.131	2.549
	3.555	7.216	3.61	7.289	3.233	5.918	3.235	6.227	2.944	7.532	2.993	7.824	3.657	8.873	3.687	8.933	3.608	6.783	3.618	6.712		3.314	6.226	3.352	6.269	3.597	5.65	3.609	5.783	3.141	6.969	3.151	6.801		1.369	3.531	1.386	3.533	1.984	4.299	1.995	4.299	1.923	5.561	1.944	4.602		2.191	2.604
	3.658	7.445	3.759	7.47	3.254	6.248	3.285	6.305	3.061	7.554	3.046	8.024	3.712	8.962	3.799	9.05	3.618	6.849	3.619	6.786		3.361	6.341	3.406	6.383	3.655	5.899	3.735	5.97	3.294	7.032	3.153	6.803		1.392	3.56	1.414	3.608	2.005	4.337	2.07	4.339	1.946	5.57	1.944	4.945		2.24	2.788
	3.775	7.487	3.793	7.489	3.325	6.377	3.359	6.494	3.078	7.884	3.07	8.51	3.829	9.095	3.865	9.139	3.619	6.882	3.651	6.866		3.464	6.484	3.481	6.496	3.753	5.99	3.817	6.003	3.345	7.057	3.296	6.836		1.422	3.637	1.429	3.75	2.127	4.479	2.132	4.499	2.005	5.665	1.964	5.521		2.276	2.858
	3.897	7.598	3.962	7.617	3.382	6.536	3.433	6.57	3.099	7.9	3.134	8.85	3.948	9.156	4.004	9.172	3.67	6.988	3.683	6.927		3.516	6.514	3.558	6.519	3.832	6.177	3.856	6.221	3.374	7.18	3.4	7.008		1.438	3.774	1.442	3.814	2.134	4.553	2.224	4.669	2.009	6.174	2.03	5.629		2.338	2.912
	3.989	7.715	3.99	7.871	3.534	6.602	3.546	6.673	3.271	7.971	3.244	8.945	4.062	9.323	4.07	9.384	3.701	7.108	3.703	7.098		3.616	6.611	3.659	6.674	3.936	6.323	3.95	6.436	3.464	7.447	3.402	7.148		1.45	3.862	1.487	3.87	2.246	4.821	2.25	4.825	2.068	6.291	2.043	6.035		2.347	2.993
	3.997	7.922	4.061	7.953	3.569	6.766	3.585	6.833	3.329	8.085	3.316	8.975	4.099	9.454	4.1	9.485	3.724	7.189	3.764	7.17		3.685	6.817	3.732	6.878	3.986	6.44	4.136	6.478	3.506	7.636	3.481	7.654		1.5	3.891	1.502	3.912	2.267	4.919	2.275	4.97	2.155	6.518	2.123	6.038		2.411	3.061
	4.083	7.996	4.108	8.11	3.616	6.839	3.627	6.983	3.346	8.206	3.506	9.138	4.116	9.683	4.166	9.752	3.775	7.38	3.785	7.374		3.739	6.943	3.797	6.951	4.146	6.482	4.155	6.538	3.533	8.054	3.539	7.87		1.528	3.969	1.559	3.98	2.278	5.035	2.303	5.113	2.171	6.593	2.184	6.049		2.43	3.171
	4.152	8.185	4.206	8.252	3.718	7.042	3.854	7.064	3.514	8.251	3.51	9.283	4.205	9.759	4.268	9.826	3.801	7.429	3.835	7.421		3.802	6.964	3.916	7.067	4.162	6.698	4.173	6.773	3.625	8.212	3.556	7.975		1.697	4.015	1.715	4.175	2.314	5.182	2.325	5.187	2.234	6.671	2.205	6.39		2.467	3.198
	4.235	8.273	4.29	8.291	3.862	7.211	3.878	7.231	3.534		3.526		4.27	9.938	4.279	9.99	3.837	7.485	3.856	7.475		3.944	7.169	4.085	7.17	4.231	6.912	4.266	6.936	3.659	8.351	3.654	8.23		1.721	4.211	1.736	4.231	2.329	5.195	2.352	5.241	2.255		2.245			2.48	3.225
		8.371		8.524	3.936	7.312	3.94	7.317	3.555		3.583		4.31	10.008	4.359	10.015	3.875	7.632	3.88	7.595		4.106	7.224	4.272	7.254	4.272	6.963	4.274	6.972	3.723		3.725			1.751	4.342	1.776	4.494	2.433	5.343	2.435	5.4	2.28		2.284			2.592	3.279
		8.602		8.625	3.943	7.451	3.986	7.573	3.917		3.807						3.881	7.652	3.89	7.647		4.292	7.278	4.31	7.301	4.34	7.087	4.352	7.097	3.813		3.766			1.807		1.826		2.484	5.56	2.485	5.645	2.371		2.303			2.635	3.342
		8.658		8.778	3.987	7.639	3.997	7.757	4.128		3.976						3.903	7.757	3.91	7.755		4.37	7.351	4.42	7.401	4.483	7.204	4.496	7.234	3.974		3.889			1.859		1.86		2.51	5.646	2.512	5.743						2.692	3.492
		8.787		8.869	4.094	7.773	4.216		4.137		4.447						3.943	7.893	3.965	7.86		4.434	7.518			4.594	7.266	4.67	7.71	4.114		4.208			1.886				2.553	5.895	2.655	5.92						2.716	3.877
		8.876		8.931	4.471				4.683		4.672						3.992	7.926	4.048	7.9																				5.932		6.008
																	4.066	8.066	4.126	7.971
																	4.145	8.159	4.166	8.112
																	4.213	8.238	4.222	8.174
																	4.257	8.383	4.323	8.31
																	4.329		4.363	8.524
																	4.364
AVG	3.81736	7.91737	3.86582	8.00388	3.63231	6.73773	3.61693	6.77079	3.46213	7.8092	3.46687	8.4828	3.92033	9.27708	3.96842	9.34275	3.88305	7.45555	3.88614	7.46257		3.7378	6.70893	3.74964	6.71607	3.99513	6.36073	4.0362	6.45613	3.50753	7.42227	3.4746	7.22918		1.56387	3.73883	1.55807	3.82658	2.21673	4.97331	2.25233	5.02562	2.08762	5.944	2.07223	5.399		2.39473	3.05933
SD	0.323543	0.682599	0.32058	0.651833	0.396265	0.680641	0.344988	0.587092	0.51807	0.346246	0.541296	0.643723	0.313217	0.507556	0.297365	0.477222	0.25448	0.55065	0.241309	0.600599		0.413207	0.594029	0.39873	0.525375	0.360532	0.688967	0.35308	0.690218	0.324264	0.559783	0.348882	0.599232		0.201769	0.41082	0.186158	0.38181	0.242595	0.597578	0.227364	0.603062	0.168748	0.573293	0.163967	0.757262		0.212636	0.370307
		21C	27C	Percentage Increase	AVG PI	Relative Response	AVG RR	SD RR			AVG	21C	27C	Relative Response
	Col-0	3.81736	8.4452	1.21231	1.12731	1.0754	1	0.226786			Col-0	3.46687	8.4828	1
		3.86582	8.00388	1.07042		0.949538					pif1-2	3.50753	7.42227	0.734491
		3.63231	6.73773	0.854943		0.758394					pif3-7	2.08762	5.944	1.32033
		3.61693	6.77079	0.871969		0.773497					pif4-2	2.43795	3.47511	0.386133
		3.46212	7.8092	1.25561		1.11381					pif5-3	3.13592	6.0305	0.603671
		3.46687	8.4828	1.44681		1.28342					hmr-5	5.54664	5.61387	0.0761186
		3.92033	9.27708	1.3664		1.21209					hmr-5/pif4-2	5.0935	6.17263	0.160483
		3.96842	9.34275	1.35428		1.20134
		3.88305	7.45555	0.920026		0.816127
		3.88614	7.46257	0.920303		0.816372					SD	21C	27C	Relative Response
	pif1-2	3.7378	6.70893	0.794888		0.65568	0.734491	0.0741019			Col-0	0.541296	0.643723	0.226786
		3.74964	6.71607	0.791123		0.739076					pif1-2	0.324264	0.559783	0.0741019
		3.99513	6.36073	0.59212		0.692585					pif3-7	0.168748	0.573293	0.0936882
		4.0362	6.45613	0.599557		0.68759					pif4-2	0.189907	0.357175	0.121389
		3.50753	7.42227	1.11609		0.771415					pif5-3	0.298055	0.52727	0.122701
		3.4746	7.22918	1.08058		0.860602					hmr-5	0.502652	0.699872	0.0774532
	pif3-7	1.56387	3.73883	1.39076		1.29927	1.32033	0.0936882			hmr-5/pif4-2	0.506806	0.539262	0.0297754
		1.55807	3.82658	1.45597		1.20099
		2.21673	4.97331	1.24353		1.42612
		2.25233	5.02562	1.2313		1.44021
		2.08762	5.944	1.84727		1.27678
		2.07223	5.399	1.6054		1.27859
	pif4-2	2.39473	3.05933	0.277526		0.324613	0.386133	0.121389
		2.43113	3.0515	0.255176		0.292643
		2.56915	4.60288	0.791592		0.579326
		2.59723	4.62514	0.780798		0.576542
		2.43795	3.47511	0.42542		0.462399
		2.4355	3.48315	0.430158		0.467409
	pif5-3	2.95923	4.45583	0.50574		0.472468	0.603671	0.122701
		2.99223	4.53658	0.516121		0.425733
		3.282	5.2645	0.604052		0.692746
		3.33019	5.3255	0.599159		0.700818
		3.13592	6.0305	0.923038		0.63798
		3.11592	5.8244	0.869237		0.692284
	hmr-5	5.53745	5.6072	0.0125952		0.0100312	0.0761186	0.0774532
		5.54664	5.61387	0.0121209		0.00837766
		4.51331	5.43573	0.204378		0.149574
		4.58177	5.4287	0.184848		0.136492
	hmr-5/pif4-2	4.746	5.54267	0.167861		0.133689	0.160483	0.0297754
		5.0935	6.17263	0.211863		0.146434
		4.50071	5.47333	0.216103		0.159571
		4.49567	5.738	0.27634		0.202239
Source Data Figure 3d
Hypocotyl length measurement	Rep.1		Rep.2		Rep.3		Rep.4		Rep.5		Rep.6		Rep.7		Rep.8			Rep.1		Rep.2		Rep.3		Rep.4		Rep.5		Rep.6			Rep.1		Rep.2		Rep.3		Rep.4			Rep.1		Rep.2		Rep.3		Rep.4		Rep.5
	Col-0		Col-0		Col-0		Col-0		Col-0		Col-0		Col-0		Col-0			pifq		pifq		pifq		pifq		pifq		pifq			pif134		pif134		pif134		pif134			pif135		pif135		pif135		pif135		pif135
	21C	27C	21C	27C	21C	27C	21C	27C	21C	27C	21C	27C	21C	27C	21C	27C		21C	27C	21C	27C	21C	27C	21C	27C	21C	27C	21C	27C		21C	27C	21C	27C	21C	27C	21C	27C		21C	27C	21C	27C	21C	27C	21C	27C	21C	27C
	3.641	7.681	3.655	7.747	3.234	6.866	3.252	7.046	2.854	6.457	2.847	6.377	2.864	7.189	2.759	7.612		1.107	1.55	1.122	1.567	1.268	1.441	1.28	1.501	1.288	2.173	1.159	1.858		1.342	1.896	1.381	1.908	1.462	2.128	1.351	2.116		1.416	2.501	1.447	2.524	1.431	3.265	1.463	3.296	1.414	2.846
	3.724	7.76	3.737	7.818	3.296	7.102	3.314	7.151	2.871	6.61	2.861	6.582	2.934	7.52	2.881	7.667		1.178	1.571	1.183	1.585	1.284	1.511	1.351	1.554	1.297	2.252	1.187	1.865		1.395	1.926	1.426	1.929	1.499	2.426	1.425	2.272		1.454	2.553	1.493	2.576	1.492	3.365	1.493	3.624	1.457	2.917
	3.833	7.831	3.898	7.903	3.317	7.179	3.41	7.223	2.976	6.83	2.903	6.736	2.944	7.532	2.993	7.824		1.225	1.607	1.225	1.624	1.376	1.562	1.39	1.586	1.376	2.322	1.272	1.946		1.479	1.94	1.508	1.99	1.502	2.548	1.453	2.313		1.502	2.606	1.508	2.697	1.516	3.744	1.531	3.783	1.483	3.306
	3.908	7.947	3.942	8.061	3.445	7.235	3.482	7.268	3.043	6.916	3.028	6.838	3.061	7.554	3.046	8.024		1.277	1.628	1.315	1.638	1.408	1.637	1.44	1.65	1.447	2.339	1.274	2.018		1.532	1.999	1.556	2.034	1.531	2.65	1.486	2.545		1.527	2.712	1.539	2.715	1.534	3.832	1.563	3.875	1.508	3.461
	3.964	8.197	3.968	8.375	3.487	7.334	3.568	7.339	3.227	7.032	3.097	6.935	3.078	7.884	3.07	8.51		1.315	1.663	1.32	1.674	1.448	1.693	1.49	1.695	1.447	2.353	1.307	2.147		1.592	2.043	1.601	2.074	1.552	2.704	1.488	2.633		1.541	2.74	1.546	2.77	1.578	3.92	1.59	3.983	1.572	3.653
	3.97	8.4	3.974	8.431	3.605	7.433	3.618	7.5	3.293	7.119	3.274	7.11	3.099	7.9	3.134	8.85		1.327	1.703	1.329	1.74	1.501	1.727	1.527	1.733	1.452	2.399	1.379	2.292		1.602	2.077	1.603	2.082	1.561	2.779	1.529	2.768		1.564	2.911	1.569	2.923	1.594	3.99	1.62	4.023	1.613	3.847
	3.985	8.436	3.996	8.568	3.834	7.549	3.915	7.609	3.329	7.187	3.297	7.15	3.271	7.971	3.244	8.945		1.335	1.744	1.339	1.777	1.551	1.741	1.552	1.764	1.491	2.409	1.406	2.36		1.617	2.102	1.631	2.11	1.59	2.824	1.552	2.77		1.575	2.96	1.578	3.004	1.638	4.025	1.639	4.069	1.623	3.876
	4.061	8.598	4.115	8.61	3.923	7.616	3.932	7.634	3.459	7.364	3.419	7.325	3.329	8.085	3.316	8.975		1.364	1.814	1.371	1.896	1.554	1.787	1.57	1.792	1.525	2.474	1.477	2.526		1.663	2.112	1.697	2.125	1.6	2.872	1.559	2.782		1.582	3.005	1.585	3.012	1.648	4.07	1.675	4.078	1.645	4.062
	4.13	8.624	4.179	8.684	3.952	7.739	3.978	7.843	3.616	7.41	3.567	7.365	3.346	8.206	3.506	9.138		1.39	1.96	1.394	1.971	1.576	1.812	1.597	1.821	1.529		1.482			1.698	2.165	1.709	2.183	1.614	2.994	1.564	2.844		1.587	3.052	1.594	3.114	1.677	4.146	1.69	4.167	1.682	4.237
	4.192	8.717	4.194	8.84	3.984	7.904	4.046	7.958	3.744	7.68	3.709	7.613	3.514	8.251	3.51	9.283		1.403	1.985	1.418	1.994	1.61	1.879	1.623	1.959	1.536		1.527			1.733	2.208	1.754	2.212	1.641		1.599			1.6	3.169	1.602	3.192	1.705	4.198	1.719	4.211	1.688
	4.212	8.951	4.247	9.085	4.048	7.983	4.185	8.006	3.964	7.736	3.906	7.735	3.534		3.526			1.42	2.017	1.443	2.068	1.652	2.02	1.658	2.021	1.659		1.534			1.756	2.227	1.758	2.254	1.65		1.611			1.604	3.204	1.607	3.227	1.751	4.251	1.765	4.268	1.696
	4.311	9.111	4.361	9.145	4.188	8.163	4.196	8.192	4.041	7.765	4.016	7.742	3.555		3.583			1.445	2.111	1.45	2.115	1.661	2.158	1.669	2.167	1.665		1.579			1.778	2.269	1.79	2.397	1.68		1.711			1.614	3.234	1.619	3.294	1.773	4.29	1.788	4.301	1.744
	4.368	9.233	4.414	9.311	4.253	8.21	4.305	8.301	4.081	7.943	4.076	7.887	3.917		3.807			1.457	2.122	1.457	2.122	1.695	2.216	1.706	2.253	1.671		1.628			1.813	2.407	1.815	2.408	1.737		1.718			1.633	3.325	1.645	3.409	1.795	4.327	1.803	4.389	1.745
	4.441	9.342	4.478	9.378	4.308	8.336	4.33	8.392		8.151		8.031	4.128		3.976			1.468	2.13	1.508	2.149	1.711	2.354	1.737		1.749		1.651			1.816	2.483	1.836	2.495	1.74		1.762			1.653	3.472	1.664	3.534	1.816	4.395	1.816	4.416	1.995
	4.694	9.382	4.723	9.462	4.337	8.453	4.444	8.524					4.137		4.447			1.524	2.151	1.54	2.164	1.771		1.791		1.771					1.867	2.496	1.902	2.544						1.683	3.539	1.688	3.584	1.82	4.441	1.83	4.487
		9.57		9.624	4.592	8.59	4.6	8.619					4.683		4.672			1.55	2.166	1.564	2.184										1.929									1.7	3.625	1.705	3.635	1.895	4.527	1.92	4.535
					4.622	8.777		8.854										1.607	2.228	1.618	2.255																			1.722		1.73		1.954	4.616		4.639
						8.859																																		1.732					4.749		4.799
AVG	4.0956	8.61125	4.1254	8.69012	3.90735	7.85156	3.91094	7.85053	3.42292	7.3	3.38462	7.24471	3.46213	7.8092	3.46687	8.4828		1.376	1.89118	1.388	1.91312	1.53773	1.82414	1.55873	1.80738	1.52687	2.34013	1.41871	2.1265		1.66325	2.15667	1.66447	2.183	1.59707	2.65833	1.55771	2.56033		1.59383	3.038	1.59524	3.07563	1.68335	4.1195	1.68156	4.1635	1.63321	3.57833
SD	0.282518	0.616305	0.288424	0.609106	0.448166	0.605222	0.424131	0.562309	0.436461	0.509678	0.439046	0.512488	0.51807	0.346246	0.541296	0.643723		0.132359	0.240899	0.134494	0.239768	0.154474	0.273271	0.14744	0.232529	0.150868	0.0943586	0.160215	0.246912		0.167936	0.193055	0.152705	0.20006	0.0861845	0.262176	0.116907	0.265506		0.0869829	0.353857	0.0764375	0.358833	0.148513	0.396709	0.133054	0.372552	0.148513	0.486794
	AVG	21C	27C	Percentage Increment	AVG PI	SD PI	Relative Response	AVG RR	SD RR			AVG	21C	27C	Relative Response
	Col-0	4.0956	8.61125	1.10256	1.15017	0.143378	0.958603	1	0.124658			Col-0	4.0956	8.61125	1
		4.1254	8.69012	1.10649			0.962021					pifq	1.388	1.91312	0.308653
		3.90735	7.85156	1.00943			0.877633					pif134	1.66447	2.183	0.416533
		3.91094	7.85053	1.00733			0.875803					pif135	1.59383	3.038	1.06059
		3.38462	7.24471	1.14048			0.991574					pif145	1.9458	2.40819	0.417115
		3.42292	7.3	1.13268			0.984789					pif345	1.50175	2.0006	0.270522
		3.46212	7.8092	1.25561			1.09167					pif135/hmr-5	2.65494	2.67189	0.16881
		3.46687	8.4828	1.44681			1.25791					pif135/hmr-22	2.39343	3.49612	0.457161
	pifq	1.376	1.89118	0.374402	0.355005	0.154833	0.325517	0.308653	0.134617
		1.388	1.91312	0.378327			0.32893
		1.53773	1.82414	0.186254			0.161936					SD	21C	27C	Relative Response
		1.55873	1.80738	0.159521			0.138693					Col-0	0.282518	0.616305	0.124658
		1.52687	2.34013	0.532632			0.463088					pifq	0.134494	0.239768	0.134617
		1.41871	2.1265	0.498892			0.433753					pif134	0.152705	0.20006	0.175914
	pif134	1.66325	2.15667	0.296658	0.479085	0.202332	0.257924	0.416533	0.175914			pif135	0.0869829	0.353857	0.221509
		1.66447	2.183	0.311531			0.270856					pif145	0.178277	0.190158	0.247795
		1.59707	2.65833	0.664505			0.577743					pif345	0.163145	0.186394	0.0295899
		1.55771	2.56033	0.643648			0.559608					pif135/hmr-5	0.300114	0.236947	0.141407
	pif135	1.59383	3.038	0.906096	1.21986	0.254774	0.78779	1.06059	0.221509			pif135/hmr-22	0.38073	0.523214	0.101149
		1.59524	3.07563	0.928007			0.80684
		1.68335	4.1195	1.4472			1.25824
		1.68156	4.1635	1.47597			1.28326
		1.63321	3.57833	1.19098			1.03547
		1.65207	3.9169	1.3709			1.19191
	pif145	1.9458	2.40819	0.237634	0.479755	0.285007	0.206607	0.417115	0.247795
		1.9688	2.43256	0.235556			0.2048
		1.8965	3.15389	0.663005			0.576438
		1.76243	3.1421	0.782824			0.680613
	pif345	1.48387	1.97567	0.331424	0.311147	0.0340336	0.288151	0.270522	0.0295899
		1.50175	2.0006	0.332179			0.288807
		1.46386	1.84557	0.260759			0.226713
		1.50467	1.9865	0.320226			0.278415
	pif135/hmr-5	2.65494	2.67189	0.00638442	0.194161	0.162643	0.00555083	0.16881	0.141407
		2.198	2.825	0.285259			0.248014
		2.1775	2.8108	0.290838			0.252864
	pif135/hmr-22	2.39343	3.49612	0.460715	0.525815	0.116339	0.400561	0.457161	0.101149
		1.7748	2.9464	0.660131			0.573939
		1.72907	2.51856	0.456598			0.396982
[truncated: 38 more columns]

## Sheet: Fig4
Source Data Figure 4a																	Source Data Figure 4c
qRT-PCR data																	Uncropped Images of Immunoblots
	Raw Ct Values
	Standard Curve	PP2A	PIF4		Rc,27C	PP2A	PIF4		R-LD,27C	PP2A	PIF4		R-SD,27C	PP2A	PIF4
	STD-1/9	21.3013	20.66		Col-0	23.8593	22.5494		Col-0	21.2828	19.4491		Col-0	22.9262	23.0345
	STD-1/9	20.6285	20.27			23.4735	22.4095			21.2562	19.3948			22.8533	22.8754
	STD-1/45	22.9705	22.39			23.2714	22.3695			21.4345	19.5594			22.9335	22.8894
	STD-1/45	22.6611	22.31		pif4-2	24.6748	36.9019		pif4-2	23.473	35.3185		pif4-2	24.8135	33.6237
	STD-1/225	25.4036	24.81			24.3987	36.9111			23.4166	35.3207			24.7159	33.0962
	STD-1/225	25.4597	24.97			24.4166	36.9117			23.518	35.3194			24.9709	32.4011
	STD-1/1125	27.6767	27.43		hmr-5	22.7611	21.7093		hmr-5	20.6413	19.5168		hmr-5	21.9979	22.396
	STD-1/1125	28.128	27.39			22.4499	21.6111			20.5451	19.4472			22.0288	22.2554
						22.4267	21.6055			20.4811	19.625			21.7089	22.1889
					hmr-22	23.711	22.3372		hmr-22	21.3903	19.201		hmr-22	23.4495	23.5744
						23.7947	22.08			21.2005	19.0659			23.5511	23.3629
						23.6619	22.2209			20.7565	19.1944			23.6256	23.3024
	Calculated PIF4 transcript levels relative to PP2A
	Rc,27C	PIF4			R-LD,27C	PIF4			R-SD,27C	PIF4
	Col-0	1.37939			Col-0	2.58618			Col-0	0.649189
		1.51896				2.68484				0.724356
		1.56128				2.3972				0.717409
	pif4-2	0.000137817			pif4-2	0.000203071			pif4-2	0.00166152
		0.000136949				0.000202763				0.00238914
		0.000136891				0.000202937				0.00385568
	hmr-5	1.25757			hmr-5	1.45646			hmr-5	0.507205
		1.3455				1.52791				0.558742
		1.3507				1.3519				0.584903
	hmr-22	1.84003			hmr-22	2.6171			hmr-22	0.693091
		2.19654				2.87222				0.801723
		1.99346				2.62895				0.835872
Source Data Figure 4b
qRT-PCR data
	Raw Ct Value				Calculated PIF4 transcript levels relative to PP2A
	Standard Curve	PP2A	PIF4		Rc,21C to 27C	PIF4
	STD-1/9	21.3013	20.66		Col-0,0	0.764672
	STD-1/9	20.6285	20.27			1.00681
	STD-1/45	22.9705	22.39			1.01227
	STD-1/45	22.6611	22.31		Col-0,1h	2.12686
	STD-1/225	25.4036	24.81			2.37452
	STD-1/225	25.4597	24.97			2.09834
	STD-1/1125	27.6767	27.43		Col-0,4h	1.67628
	STD-1/1125	28.128	27.39			1.87695
						2.18304
	Rc,21C to 27C	PP2A	PIF4		Col-0,8h	2.03801
	Col-0,0	22.0224	21.7044			2.19513
		21.8363	21.3048			2.10641
		21.6035	21.2969		Col-0,12h	2.0631
	Col-0,1h	22.1195	20.5041			2.2647
		22.0852	20.3441			2.05314											Source Data Figure 4d
		22.0864	20.5237		Col-0,24h	1.67301											Uncropped Images of Immunoblots
	Col-0,4h	21.9635	20.925			1.47167
		22.2749	20.7608			1.62152
		22.303	20.5413		hmr-22,0	1.31552
	Col-0,8h	22.0633	20.5418			1.49008
		22.1442	20.4339			1.78107
		22.0133	20.4938		hmr-22,1h	2.4965
	Col-0,12h	22.154	20.5594			2.89938
		21.9429	20.424			2.72948
		22.2439	20.5664		hmr-22,4h	2.55147
	Col-0,24h	21.8142	20.5303			2.65816
		21.8301	20.7166			2.93576
		21.6818	20.5757		hmr-22,8h	2.21935
	hmr-22,0	22.1132	21.2013			2.0503
		22.1262	21.0203			2.03775
		22.0504	20.7611		hmr-22,12h	1.76351
	hmr-22,1h	22.1375	20.2342			2.09407
		22.0875	20.0169			1.99549
		21.9601	20.1046		hmr-22,24h	1.57339
	hmr-22,4h	21.9328	20.1106			1.54179
		22.042	20.0511			1.55805
		21.9306	19.9067
	hmr-22,8h	22.2559	20.6356
		22.3813	20.7507
		22.2389	20.7596
	hmr-22,12h	21.465	20.0101
		21.3667	19.7605
		21.1714	19.8305
	hmr-22,24h	21.5986	20.3257
		21.3502	20.3552
		21.5004	20.34
Source Data Figure 4e
Uncropped Images of Immunoblots
and Coomassie-blue-stained SDS-PAGE

## Sheet: Fig5
Source Data Figure 5a
qRT-PCR data
	Raw Ct Values
	Standard Curve	PP2A	YUC8	IAA19	IAA29		Rc,27C	PP2A	YUC8	IAA19	IAA29		R-LD,27C	PP2A	YUC8	IAA19	IAA29		R-SD,27C	PP2A	YUC8	IAA19	IAA29
	STD-1/9	21.3013	21.83	19.88	23.7		Col-0	23.8593	26.1783	25.2665	26.8508		Col-0	21.2828	23.0181	22.1524	23.6321		Col-0	22.9262	24.449	23.5306	24.2411
	STD-1/9	20.6285	21.31	19.2	23.34			23.4735	26.1728	25.3276	26.8636			21.2562	22.8077	22.1562	23.5364			22.8533	24.2549	23.8781	24.2065
	STD-1/45	22.9705	23.7	21.52	24.79			23.2714	26.218	25.3477	27.0634			21.4345	22.7487	22.1321	23.7263			22.9335	24.5281	23.8661	24.2214
	STD-1/45	22.6611	23.65	21.52	24.85		pif4-2	24.6748	29.2579	28.648	30.119		pif4-2	23.473	26.9834	26.0068	29.1199		pif4-2	24.8135	28.3706	26.3515	28.2804
	STD-1/225	25.4036	26.33	23.97	27.34			24.3987	29.0188	29.1438	30.025			23.4166	27.523	26.0446	29.257			24.7159	28.3879	26.5727	28.5951
	STD-1/225	25.4597	26.42	24.02	27.04			24.4166	28.8727	29.2298	30.5594			23.518	27.9889	26.1975	29.3713			24.9709	28.3666	26.2966	28.3804
	STD-1/1125	27.6767	28.86	26.42	29.23		hmr-5	22.7611	26.1713	28.1775	29.6522		hmr-5	20.6413	24.5874	27.4949	29.9618		hmr-5	21.9979	23.5118	22.4869	24.0579
	STD-1/1125	28.128	28.87	26.36	29.37			22.4499	26.2878	27.9176	29.6849			20.5451	24.5936	27.7308	30.0216			22.0288	24.0639	22.4909	24.3293
								22.4267	26.4169	27.8278	29.6707			20.4811	24.387	27.644	30.1638			21.7089	23.9654	22.4822	24.4051
							hmr-22	23.711	26.75	26.0695	27.1278		hmr-22	21.3903	23.0077	22.6412	24.4702		hmr-22	23.4495	25.0765	23.8689	25.5735
								23.7947	26.9	25.9962	27.1605			21.2005	23.1643	22.8124	24.4762			23.5511	25.1612	24.1882	25.5307
								23.6619	26.8	26.1447	27.2807			20.7565	23.315	23.0457	24.7837			23.6256	25.1124	24.1729	25.7045
	Calculated YUC8, IAA19, IAA29 transcript levels relative to PP2A
	Rc,27C	YUC8	IAA19	IAA29		R-LD,27C	YUC8	IAA19	IAA29		R-SD,27C	YUC8	IAA19	IAA29
	Col-0	0.296187	0.110138	0.349925		Col-0	0.519921	0.215371	1.07472		Col-0	0.603863	0.243566	1.93708
		0.297258	0.105533	0.346263			0.596725	0.214797	1.1621			0.685702	0.191051	1.99259
		0.288593	0.104062	0.294143			0.620184	0.218447	0.995153			0.573421	0.192655	1.9685
	pif4-2	0.0771557	0.0202667	0.0474612		pif4-2	0.169388	0.0635958	0.0531476		pif4-2	0.174007	0.127311	0.2687
		0.0902328	0.0143309	0.0512458			0.118981	0.0619346	0.0475214			0.172054	0.10907	0.207824
		0.0992858	0.0134947	0.0331235			0.0877044	0.0556584	0.0432862			0.174468	0.132288	0.247644
	hmr-5	0.152114	0.00735934	0.0181596		hmr-5	0.109808	0.00303542	0.00360986		hmr-5	0.561415	0.254298	1.13243
		0.140939	0.00882575	0.0176812			0.109363	0.00257394	0.00343768			0.391104	0.253592	0.907306
		0.129523	0.00939737	0.0178879			0.125201	0.00273507	0.0030609			0.417169	0.255125	0.852828
	hmr-22	0.234802	0.0724166	0.321658		hmr-22	0.446535	0.130546	0.462453		hmr-22	0.620034	0.297711	1.01046
		0.212841	0.0762217	0.313197			0.403027	0.115819	0.460172			0.586578	0.238152	1.0464
		0.227241	0.0687073	0.283912			0.365174	0.0983944	0.357994			0.60562	0.240718	0.907945
Source Data Figure 5b
qRT-PCR data	Raw Ct Values						Calculated YUC8, IAA19, IAA29 transcript levels relative to PP2A
	Standard Curve	PP2A	YUC8	IAA19	IAA29		Rc,21C to 27C	YUC8	IAA19	IAA29
	STD-1/9	21.3013	21.83	19.88	23.7		Col-0,0	0.172795	0.16413	0.342276
	STD-1/9	20.6285	21.31	19.2	23.34			0.181614	0.206676	0.409637
	STD-1/45	22.9705	23.7	21.52	24.79			0.158664	0.206315	0.402782
	STD-1/45	22.6611	23.65	21.52	24.85		Col-0,1h	0.25264	0.197954	0.312841
	STD-1/225	25.4036	26.33	23.97	27.34			0.250309	0.247977	0.373782
	STD-1/225	25.4597	26.42	24.02	27.04			0.281105	0.211636	0.304368
	STD-1/1125	27.6767	28.86	26.42	29.23		Col-0,4h	0.411121	0.240603	0.627324
	STD-1/1125	28.128	28.87	26.36	29.37			0.403045	0.307109	0.760407
								0.453408	0.328952	0.723787
							Col-0,8h	0.857822	0.330907	0.846966
	Rc,21C to 27C	PP2A	YUC8	IAA19	IAA29			0.704567	0.351566	1.04408
	Col-0,0	22.0224	25.2131	23.0209	25.4441			0.738441	0.366265	0.989551
		21.8363	25.1371	22.6912	25.2241		Col-0,12h	0.623996	0.33967	1.03879
		21.6035	25.3435	22.6937	25.2448			0.670683	0.352357	1.15169
	Col-0,1h	22.1195	24.9333	23.0342	25.7951			0.615878	0.33672	1.20815
		22.0852	24.9475	22.7119	25.5772		Col-0,24h	0.372379	0.180776	0.426264
		22.0864	24.7703	22.9386	25.8287			0.350441	0.170783	0.470441
	Col-0,4h	21.9635	24.2685	22.8291	25.0063			0.32503	0.172563	0.535102
		22.2749	24.2988	22.4799	24.7707		hmr-22,0	0.229935	0.116257	0.272201
		22.303	24.1189	22.3816	24.8312			0.281029	0.139169	0.379362
	Col-0,8h	22.0633	23.0405	22.2753	24.5549			0.240804	0.150898	0.354713
		22.1442	23.3411	22.1886	24.2987		hmr-22,1h	0.326681	0.151307	0.317939
		22.0133	23.2694	22.13	24.3644			0.347666	0.156725	0.342182
	Col-0,12h	22.154	23.5638	22.2727	24.3348			0.338609	0.158335	0.392656
		21.9429	23.4536	22.2203	24.2084		hmr-22,4h	0.224777	0.0917765	0.251536
		22.2439	23.5839	22.2852	24.1498			0.261232	0.105527	0.246722
	Col-0,24h	21.8142	24.0017	22.8466	25.1444			0.248604	0.113702	0.285306
		21.8301	24.0944	22.9279	25.0236		hmr-22,8h	0.177496	0.0472384	0.100102
		21.6818	24.2094	22.9131	24.8659			0.189349	0.0463433	0.114745
	hmr-22,0	22.1132	25.0765	23.795	25.9649			0.141436	0.0495037	0.103391
		22.1262	24.7699	23.5376	25.5584		hmr-22,12h	0.121223	0.0280321	0.0950105
		22.0504	25.0059	23.4219	25.6407			0.127722	0.0263875	0.0860233
	hmr-22,1h	22.1375	24.5017	23.3822	25.7441			0.147463	0.0298754	0.115939
		22.0875	24.4066	23.3318	25.6541		hmr-22,24h	0.130885	0.0116821	0.0411516
		21.9601	24.447	23.3172	25.4856			0.133887	0.0101389	0.0494281
	hmr-22,4h	21.9328	24.9761	24.0068	25.9534			0.143338	0.0115893	0.0476096
		22.042	24.7465	23.8071	25.9771		pif4-2,0	0.145925	0.02456	0.0317792
		21.9306	24.8222	23.7003	25.7991			0.143134	0.0490856	0.022933
	hmr-22,8h	22.2559	25.6759	25.2745	27.3536			0.181485	0.042809	0.032637
		22.3813	25.5772	25.3019	27.1864		pif4-2,1h	0.223571	0.0463625	0.0176948
		22.2389	26.0228	25.2075	27.314			0.148454	0.0420384	0.0275994
	hmr-22,12h	21.465	25.2494	25.0761	26.6086			0.222739	0.0526387	0.0421546
		21.3667	25.1697	25.1626	26.7303		pif4-2,4h	0.13545	0.0326537	0.0269701
		21.1714	24.9501	24.985	26.3648			0.199816	0.0458471	0.0214077
	hmr-22,24h	21.5986	25.29	26.476	27.7597			0.123132	0.039655	0.0227315
		21.3502	25.2553	26.6787	27.5353		pif4-2,8h	0.163097	0.0620949	0.0216205
		21.5004	25.1511	26.4874	27.5812			0.170889	0.0645022	0.0177063
	pif4-2,0	27.2654	31.1351	31.0429	32.8956			0.181755	0.0570551	0.0359733
		27.1567	31.1646	30.0522	33.2951		pif4-2,12h	0.0777291	0.0336581	0.0229206
		27.2036	30.802	30.248	32.863			0.153942	0.0275181	0.0251022
	pif4-2,1h	26.9081	30.0802	29.7563	33.2894			0.112511	0.0355371	0.0108202
		26.6784	30.7057	29.8963	32.745		pif4-2,24h	0.121977	0.0208081	0.0136697
		26.8963	30.0859	29.5746	32.2263			0.0984912	0.0194645	0.0206931
	pif4-2,4h	26.5779	30.6246	30.0507	32.596			0.0995159	0.0192353	0.0200251
		26.5444	30.0307	29.5652	32.8789
		26.7227	30.7702	29.7728	32.8054
	pif4-2,8h	26.7276	30.341	29.1313	32.8669
		26.4717	30.2697	29.0769	33.1115
		26.6519	30.1755	29.2524	32.2434
	pif4-2,12h	25.8523	30.771	29.3499	32.2325
		25.9811	29.7271	29.638	32.1211
		26.0034	30.2061	29.2722	33.1517
	pif4-2,24h	25.1005	29.0999	29.1175	32.0776
		24.8697	29.4266	29.213	31.5698
		25.0631	29.4108	29.23	31.61

## Sheet: Fig6
Source Data Figure 6b
Hypocotyl length measurement	Rep.1		Rep.2		Rep.3		Rep.4		Rep.5		Rep.6			Rep.1		Rep.2		Rep.3		Rep.4		Rep.5		Rep.6			Rep.1		Rep.2		Rep.3		Rep.4			Rep.1		Rep.2		Rep.3		Rep.4
	Col-0		Col-0		Col-0		Col-0		Col-0		Col-0			hmr-22		hmr-22		hmr-22		hmr-22		hmr-22		hmr-22			HMR-HA/hmr-22		HMR-HA/hmr-22		HMR-HA/hmr-22		HMR-HA/hmr-22			HMR22-HA-VP16/hmr-22		HMR22-HA-VP16/hmr-22		HMR22-HA-VP16/hmr-22		HMR22-HA-VP16/hmr-22
	21C	27C	21C	27C	21C	27C	21C	27C	21C	27C	21C	27C		21C	27C	21C	27C	21C	27C	21C	27C	21C	27C	21C	27C		21C	27C	21C	27C	21C	27C	21C	27C		21C	27C	21C	27C	21C	27C	21C	27C
	2.578	6.916	3.182	6.184	2.96	8.073	2.456	7.621	2.864	7.189	2.759	7.612		2.911	3.556	4.59	4.909	4.577	6.209	4.459	7.213	4.193	4.655	4.239	5.075		2.466	6.727	2.528	6.745	2.236	6.232	2.413	6.457		3.165	6.258	3.323	6.55	3.023	6.234	3.022	6.023
	2.644	6.928	3.228	6.305	3.082	8.188	2.677	7.99	2.934	7.52	2.881	7.667		2.944	3.782	4.673	5.244	4.761	7.149	4.558	7.487	4.261	4.802	4.392	5.85		2.556	6.781	2.606	6.817	2.362	6.569	2.557	6.666		3.374	6.659	3.388	7.059	3.334	6.423	3.145	6.147
	2.674	7.049	3.468	6.34	3.088	8.357	2.848	8.065	2.944	7.532	2.993	7.824		2.981	3.88	4.723	5.532	4.875	7.602	4.654	7.504	4.553	6.178	4.522	6.478		2.626	6.911	2.677	7.097	2.456	6.747	2.622	6.711		3.52	7.253	3.587	7.326	3.356	6.588	3.348	6.356
	2.689	7.308	3.517	6.364	3.132	8.51	2.872	8.127	3.061	7.554	3.046	8.024		2.989	4.182	4.741	5.577	4.964	7.919	4.705	7.59	4.567	6.242	4.658	6.771		2.707	7.106	2.728	7.143	2.687	6.987	2.654	6.787		3.588	7.436	3.59	7.496	3.569	6.612	3.364	6.612
	2.699	7.326	3.555	6.382	3.217	8.698	2.991	8.415	3.078	7.884	3.07	8.51		3.004	4.192	4.848	5.626	4.999	8.003	4.754	7.605	4.663	6.286	4.714	6.97		2.731	7.18	2.741	7.25	2.774	7.127	2.812	7.138		3.599	7.502	3.634	7.65	3.645	6.661	3.569	6.897
	2.807	7.406	3.61	6.474	3.242	8.727	3.144	9.164	3.099	7.9	3.134	8.85		3.019	4.254	4.891	5.639	5.189	8.054	5.137	7.759	4.892	6.651	4.74	7.143		2.798	7.444	2.887	7.636	2.781	7.348	2.886	7.156		3.693	7.747	3.694	7.757	3.666	6.754	3.68	6.97
	2.908	7.485	3.658	6.599	3.318	9.107	3.152	9.347	3.271	7.971	3.244	8.945		3.074	4.512	4.93	5.676	5.275	8.106	5.138	7.887	4.934	6.823	4.963	7.399		2.919	7.873	3.027	8.042	2.909	7.569	2.917	7.233		3.709	7.789	3.764	7.813	3.702	6.8	3.697	7.169
	2.992	7.627	3.759	6.621	3.45	9.414	3.411	9.633	3.329	8.085	3.316	8.975		3.104	4.568	4.945	5.676	5.315	8.117	5.17	8.042	5.067	6.831	5.193	7.56		3.099	8.226	3.116		2.912	7.767	3.005	7.358		3.851	7.876	3.882	8.357	3.789	7.117	3.699	7.451
	3.014	7.812	3.775	6.634	3.628	9.46	3.44	9.872	3.346	8.206	3.506	9.138		3.108	4.652	5.009	5.726	5.448	8.909	5.184	8.577	5.288	7.188	5.232	7.608		3.127		3.165		3.045	7.895	3.198	7.401		3.883	8.449	3.902		3.815	7.341	3.782	7.686
	3.024	7.844	3.793	6.668	3.918	10.008	3.721		3.514	8.251	3.51	9.283		3.133	4.775	5.109	5.727	5.497		5.187		5.296	7.423	5.327	7.651		3.224		3.23		3.144		3.202	7.498		3.904		3.934		3.821	7.566	3.799	7.894
	3.074	7.853	3.897	6.729	4.06		3.982		3.534		3.526			3.157	4.886	5.231	5.76	5.758		5.242		5.362		5.37	7.838		3.422		3.483		3.256		3.269	7.61		3.939		4.016		3.887	7.696	3.814	8.165
	3.123	7.871	3.962	6.739	4.06		4.187		3.555		3.583			3.349	4.976	5.286	5.832	5.826		5.258		5.386		5.371			3.592		3.66		3.333		3.457	7.774		4.017		4.024		3.915	7.891	3.837	8.236
	3.141	8.081	3.989	6.805	4.303		4.219		3.917		3.807			3.402	5.029	5.313	5.832	5.84		5.502		5.403		5.425			3.718		3.807		3.692		3.699	7.985		4.034		4.058		3.999	7.902	3.896	8.492
	3.166	8.105	3.99	6.833	4.648		4.359		4.128		3.976			3.444	5.137	5.327	5.884	6.093		5.535		5.476		5.479							3.887		3.981	8.012		4.104		4.13		4.012	7.956	4.012
	3.17	8.28	3.997	6.93	5.07		4.429		4.137		4.447			3.481	5.144	5.437	5.934	6.133		5.714		5.531		5.492							3.899			8.432		4.142				4.414	8.145
	3.187	8.307	4.061	6.948					4.683		4.672			3.482	5.206	5.481	5.958			5.718		5.546		5.556										8.444						4.451	8.344
	3.201		4.083	6.994										3.594	5.211	5.49	6.106					5.574		5.604																	8.567
	3.239		4.108	6.996										3.601	5.258	5.605	6.12					5.651		5.622																	8.71
	3.245		4.152	7.009										3.604	5.273	5.607	6.122							5.769
	3.252		4.206	7.058										3.617	5.47	5.711	6.132
	3.285		4.235	7.215										3.629	5.521	5.751	6.235
	3.309		4.29	7.23										3.694	5.53	5.839	6.246
	3.34		4.335	7.322										3.837	5.562	5.863	6.275
	3.359		4.395	7.325										3.948	5.685	5.892	6.36
	3.45		4.432	7.503										4.149	5.857	6.074	6.453
	3.462			7.509										4.241	6.036	6.192	6.483
	3.465			7.72										4.287	6.326	6.244	6.49
	3.515			7.981											6.368	6.317	6.817
															6.454	6.351	6.926
																6.364
AVG	3.10757	7.63737	3.90708	6.90775	3.6784	8.8542	3.4592	8.69267	3.46213	7.8092	3.46687	8.4828		3.43641	5.07869	5.46113	5.97576	5.37	7.78533	5.11969	7.74044	5.09128	6.3079	5.14042	6.94027		2.99885	7.281	3.05038	7.24714	3.02487	7.13789	3.048	7.41638		3.76813	7.441	3.78043	7.501	3.77488	7.40594	3.61886	7.23831
SD	0.271655	0.45484	0.34632	0.450423	0.639324	0.626799	0.651988	0.818429	0.51807	0.346246	0.541296	0.643723		0.408421	0.76789	0.547322	0.442742	0.485396	0.753014	0.395838	0.395585	0.469149	0.924735	0.462315	0.854615		0.402896	0.53515	0.410044	0.457088	0.518477	0.561132	0.450521	0.605384		0.280789	0.65861	0.252502	0.540929	0.36695	0.783742	0.292726	0.823277
		21C	27C	Percentage Increase	AVG	Relative Response	AVG RR	SD RR			AVG	21C	27C	Relative Response
	Col-0	3.10757	7.63737	1.45767	1.30802	1.11441	1	0.212918			Col-0	3.10757	7.63737	1
		3.90708	6.90775	0.768008		0.587156					hmr-22	3.43641	5.07869	0.270502
		3.6784	8.8542	1.40708		1.07574					HMR-HA/hmr-22	3.05038	7.24714	1.06969
		3.4592	8.69267	1.51291		1.15665					HMR22-HA-VP16/hmr-22	3.78043	7.501	0.749409
		3.46212	7.8092	1.25561		0.959935
		3.46687	8.4828	1.44681		1.10611
	hmr-22	3.43641	5.07869	0.477907		0.365368	0.270502	0.123363			SD	21C	27C	Relative Response
		5.46113	5.97576	0.0942342		0.0720436					Col-0	0.271655	0.45484	0.212918
		5.37	7.78533	0.449783		0.343867					hmr-22	0.408421	0.76789	0.123363
		5.11969	7.74044	0.511898		0.391355					HMR-HA/hmr-22	0.410044	0.457088	0.0282131
		5.09128	6.3079	0.238962		0.182691					HMR22-HA-VP16/hmr-22	0.252502	0.540929	0.0123201
		5.14042	6.94027	0.350137		0.267686
	HMR-HA/hmr-22	2.99885	7.281	1.42793		1.09168	1.06969	0.0282131
		3.05038	7.24714	1.37581		1.05183
		3.02487	7.13789	1.35974		1.03954
		3.048	7.41638	1.43319		1.0957
	HMR22-HA-VP16/hmr-22	3.76813	7.441	0.974718		0.745189	0.749409	0.0123201
		3.78043	7.501	0.984167		0.752412
		3.77488	7.40594	0.961905		0.735393
		3.61886	7.23831	1.00016		0.764643
Source Data Figure 6c
qRT-PCR data	Raw Ct Values						Calculated YUC8, IAA19, IAA29 transcript levels relative to PP2A
	Standard Curve	PP2A	YUC8	IAA19	IAA29		Rc,21C to 27C	YUC8	IAA19	IAA29
	STD-1/9	21.3013	21.83	19.88	23.7		Col-0,0h	0.11566	0.0687112	0.106843
	STD-1/9	20.6285	21.31	19.2	23.34			0.131569	0.0752265	0.125963
	STD-1/45	22.9705	23.7	21.52	24.79			0.0966777	0.0654643	0.136334
	STD-1/45	22.6611	23.65	21.52	24.85		Col-0,6h	0.342435	0.124414	0.572059
	STD-1/225	25.4036	26.33	23.97	27.34			0.337147	0.126438	0.742799
	STD-1/225	25.4597	26.42	24.02	27.04			0.354491	0.126311	0.711489
	STD-1/1125	27.6767	28.86	26.42	29.23		hmr-22,0h	0.179605	0.0645054	0.0897539
	STD-1/1125	28.128	28.87	26.36	29.37			0.180492	0.0696569	0.0929401
								0.158188	0.0620497	0.0914164
	Rc,21C to 27C	PP2A	YUC8	IAA19	IAA29		hmr-22,6h	0.209175	0.0789383	0.0996689
	Col-0,0h	22.4904	26.4909	24.889	27.4027			0.214691	0.0990512	0.130752
		22.3961	26.2941	24.7594	27.2011			0.211471	0.0954792	0.126179
		22.4468	26.7648	24.9583	27.1042		HMR-HA/hmr-22,0h	0.140682	0.0905121	0.104918
	Col-0,6h	22.1451	24.4898	23.7183	25.0728			0.154326	0.0960766	0.127971
		22.1538	24.5135	23.6952	24.7529			0.156142	0.0959237	0.114952
		22.054	24.4369	23.6967	24.8057		HMR-HA/hmr-22,6h	0.379228	0.156811	0.522319
	hmr-22,0h	24.6234	28.2433	27.2502	29.56			0.353841	0.162373	0.357587
		24.8195	28.2358	27.1403	29.5173			0.338595	0.15474	0.386262
		24.8299	28.4373	27.3057	29.5375		HMR22-HA-VP16/hmr-22,0h	0.265678	0.12241	0.131264
	hmr-22,6h	23.6984	26.8363	25.8616	28.4903			0.258599	0.124561	0.120226
		24.0024	26.7965	25.5369	28.1579			0.314963	0.118467	0.136026
		23.2933	26.8196	25.5895	28.2015		HMR22-HA-VP16/hmr-22,6h	0.435156	0.247614	0.312959
	HMR-HA/hmr-22,0h	23.7232	27.5108	25.7301	28.4824			0.3809	0.24334	0.393767
		23.6302	27.3694	25.6447	28.2392			0.375954	0.277476	0.424419
		23.7519	27.3515	25.647	28.3706
	HMR-HA/hmr-22,6h	23.0451	25.3737	24.3611	26.0179
		23.0783	25.4796	24.3112	26.4819
		23.205	25.5469	24.3801	26.3874
	HMR22-HA-VP16/hmr-22,0h	23.6629	26.328	25.1	28.0384
		23.3681	26.3692	25.0751	28.146
		23.4816	26.068	25.1468	27.9948
	HMR22-HA-VP16/hmr-22,6h	23.1048	25.1301	23.6762	26.6183
		23.0808	25.3335	23.7011	26.337
		23.0429	25.3535	23.5133	26.2452
Source Data Figure 6d
Uncropped Images of Immunoblots
